# Supplementary material for: Five new species of Syzygium (Myrtaceae) from Sulawesi, Indonesia
Source: PhytoKeys. 2017 Jun 15;(81):47–78. doi: 10.3897/phytokeys.81.13488 (PMC5523871; doi:10.3897/phytokeys.81.13488)
Supplement: XML Treatment for Syzygium balgooyi [file phytokeys.81.13488-treatment1.xml]

<!DOCTYPE tp:taxon-treatment
  PUBLIC "-//TaxonX//DTD Taxonomic Treatment Publishing DTD v0 20100105//EN" "tax-treatment-NSO.dtd">
<tp:taxon-treatment xmlns:tp="http://www.plazi.org/taxpub"><tp:treatment-meta><kwd-group><label>Taxon classification</label><kwd><named-content xmlns:xlink="http://www.w3.org/1999/xlink" content-type="kingdom">Plantae</named-content></kwd><kwd><named-content xmlns:xlink="http://www.w3.org/1999/xlink" content-type="order">Myrtales</named-content></kwd><kwd><named-content xmlns:xlink="http://www.w3.org/1999/xlink" content-type="family">Myrtaceae</named-content></kwd></kwd-group><mixed-citation publication-type="journal"><person-group><name><surname>Brambach</surname><given-names>Fabian</given-names></name><name><surname>Byng</surname><given-names>James W.</given-names></name><name><surname>Culmsee</surname><given-names>Heike</given-names></name></person-group><article-title>Five new species of <italic><tp:taxon-name><tp:taxon-name-part taxon-name-part-type="genus" reg="Syzygium">Syzygium</tp:taxon-name-part></tp:taxon-name></italic> (<tp:taxon-name><tp:taxon-name-part taxon-name-part-type="family">Myrtaceae</tp:taxon-name-part></tp:taxon-name>) from Sulawesi, Indonesia</article-title><source>PhytoKeys</source><day>15</day><month>6</month><year>2017</year><volume>2017</volume><issue>81</issue><fpage>47</fpage><lpage>78</lpage><pub-id pub-id-type="doi">10.3897/phytokeys.81.13488</pub-id></mixed-citation></tp:treatment-meta><tp:nomenclature><label>1.</label><tp:taxon-name>
            <tp:taxon-name-part taxon-name-part-type="genus" reg="Syzygium">Syzygium</tp:taxon-name-part>
            <tp:taxon-name-part taxon-name-part-type="species" reg="balgooyi">balgooyi</tp:taxon-name-part>
            <object-id xmlns:xlink="http://www.w3.org/1999/xlink" content-type="ipni" xlink:type="simple">urn:lsid:ipni.org:names:60474721-2</object-id>
          </tp:taxon-name><tp:taxon-authority>Brambach, Byng &amp; Culmsee</tp:taxon-authority><tp:taxon-status xmlns:xlink="http://www.w3.org/1999/xlink" xlink:type="simple">sp. nov.</tp:taxon-status><xref ref-type="fig" rid="F1">Figures 1</xref><xref ref-type="fig" rid="F2">, 2</xref><xref ref-type="fig" rid="F8">, 8</xref><tp:nomenclature-citation-list><tp:nomenclature-citation><tp:taxon-name><tp:taxon-name-part taxon-name-part-type="genus" reg="Eugenia">Eugenia</tp:taxon-name-part></tp:taxon-name><comment>“spec. BB“ (<xref ref-type="bibr" rid="B36">Koorders 1898</xref>, 173, 459, <xref ref-type="bibr" rid="B37">Koorders-Schumacher 1914</xref>, 95). </comment></tp:nomenclature-citation><tp:nomenclature-citation><tp:taxon-name><tp:taxon-name-part taxon-name-part-type="family">Myrtaceae</tp:taxon-name-part></tp:taxon-name><comment>„ sp. 10“ p.p. (<xref ref-type="bibr" rid="B18">Culmsee and Pitopang 2009</xref>, see also 2017 (Erratum), <xref ref-type="bibr" rid="B20">Culmsee et al. 2011</xref>). </comment></tp:nomenclature-citation></tp:nomenclature-citation-list></tp:nomenclature><tp:treatment-sec sec-type="diagnosis" id="SECID0ENDAE"><title>Diagnosis.</title><p>
            <italic><tp:taxon-name><tp:taxon-name-part taxon-name-part-type="genus" reg="Syzygium">Syzygium</tp:taxon-name-part> <tp:taxon-name-part taxon-name-part-type="species" reg="balgooyi">balgooyi</tp:taxon-name-part></tp:taxon-name></italic> is characterised by long, elongate-clavate flowers, a character otherwise only known from the morphologically similar <italic><tp:taxon-name><tp:taxon-name-part taxon-name-part-type="genus" reg="Syzygium">Syzygium</tp:taxon-name-part> <tp:taxon-name-part taxon-name-part-type="species" reg="schumannianum">schumannianum</tp:taxon-name-part></tp:taxon-name></italic> (Nied.) <xref ref-type="bibr" rid="B21">Diels (1922</xref>, 402) from New Guinea and the Maluku Islands. <italic><tp:taxon-name><tp:taxon-name-part taxon-name-part-type="genus" reg="Syzygium">Syzygium</tp:taxon-name-part> <tp:taxon-name-part taxon-name-part-type="species" reg="balgooyi">balgooyi</tp:taxon-name-part></tp:taxon-name></italic> differs from that species by its smooth (vs prominently longitudinally ridged) hypanthium and fruit and by the hypanthium rim which remains entire after anthesis (vs apically splitting into 4 recurving lobes). Floral formula B1 Bt2 K4* C4* A∞* Ĝ(2)┼ Vx∞.</p></tp:treatment-sec><tp:treatment-sec sec-type="material" id="SECID0EYEAE"><title>Type.</title><p>INDONESIA. South Sulawesi (Sulawesi Selatan), Kab. Luwu Timur, Kec. Nuha, Between Soroako and Nickel plant site, c. <named-content xmlns:xlink="http://www.w3.org/1999/xlink" content-type="dwc:verbatimCoordinates" xlink:type="simple"><named-content content-type="geo-json" specific-use="{&#34;type&#34;:&#34;Point&#34;,&#34;coordinates&#34;:[121.366667,-2.550000]}" id="NCID0EBFAE" xlink:type="simple">2°33'S, 121°22'E</named-content></named-content>, 500 m, 10 Jul 1979: <italic>van Balgooy 3956</italic> (flowers; holotype L [L.2517558]! [spirit collection L 0771145] [wood sample L 0708624], isotype A [A01143212]!).</p></tp:treatment-sec><tp:treatment-sec sec-type="description" id="SECID0EIFAE"><title>Description.</title><p>
            <bold>Trees</bold>, up to 37 m tall, diameter at breast height ≤ 65 cm, trunk straight, ≤ 20 m tall, often fluted and with buttresses ≤ 3 m tall and 1 m out. Outer <bold>bark</bold> pale brown to bright red, peeling off in small or large sheets, inner bark dark red, usually paler towards inside, sometimes with little watery red sap, wood very hard and heavy, sapwood cream, clearly separated from the dark reddish brown heartwood. Young <bold>branchlets</bold> 1–2 × 1.5–4 mm, strongly flattened, the flat sides usually with two lateral, rounded ridges leading to the petioles and one central ridge continuing into the next internode, often resinous when dry, epidermis green, drying dusky red to reddish black and usually smooth; becoming terete, bark drying red to dark reddish brown, finely flaking and with conspicuous flaking remnants of epidermis.</p><p>
            <bold>Leaves</bold> (sub-)opposite. Petioles 2–12 × 1–3.5 mm, flat and sometimes narrowly winged above, rounded or keeled beneath, drying reddish black and smooth. Blades (4–) 7–11.5 (–16) × (1.5–) 3–5 (–9) cm, ratio (1.2–) 1.8–2.7 (–5), (narrowly) elliptic, obovate, or oblanceolate, base cuneate and attenuate at the very base or obtuse to rounded, apex usually rounded or obtuse, sometimes emarginate or acute, margin slightly to strongly revolute; (thick-)coriaceous, purple, pink, or reddish when young, fresh to dark glossy green above, paler glossy green beneath, drying dull to shiny, often resinous after drying, reddish brown to reddish black above, reddish brown to very dusky red beneath. Midrib channelled above, prominent and rounded or keeled, drying reddish black and smooth beneath. Secondary vein pairs (9–) 11–14 (–16), 4–12 (–15) mm apart, ± faint and lighter red than the lamina above, ± prominent and darker than the lamina beneath; intersecondary veins present. Tertiary veins sup-parallel near the midrib, reticulate towards the margins, ± faint above, faint or prominulous and darker than the lamina beneath. Inner intramarginal vein 1–5 mm from the leaf margin, ± looping; outer intramarginal vein &lt; 1 mm from the leaf margin, often seemingly absent from leaf margin.</p><p>
            <bold>Inflorescences</bold> terminal and often in axils of distal leaf pair, rather dense panicles, 5–10 cm long, peduncles 1–6 cm long, axes subangular or rounded, flattened, resinous after drying. Bracts c. 3 mm long, linear, pellucid-dotted, caducous; bracteoles 2 per flower, sometimes seemingly 4 (by contraction of the ultimate inflorescence axes?), 1 mm long.</p><p>
            <bold>Flowers</bold> 5–15 per inflorescence, within the panicles in monads or clusters of 2–4, 4-merous, anthopodium absent, c. 20–30 mm in diameter at anthesis, mature buds 20–30 × 3–6 mm. Hypanthium 20–30 × 5–7 mm, elongate-clavate, yellowish green, drying smooth black, hypanthium rim 15 mm long, glandular inside. Calyx lobes c. 2 × 2 mm, claw- or hood-shaped. Petals c. 4 × 3 mm, ± obovate, pale green. Stamens c. 100, filaments 10–20 mm long, pale green, anthers c. 0.5–0.8 mm long, ellipsoid, yellow. Ovary bilocular, locules surrounded by spongy tissue, ovules c. 15–20 per locule, ascending, ± arranged in 2 longitudinal rows. Style 25–35 mm long, pointed.</p><p>
            <bold>Fruits</bold> 1–2-seeded, 27–33 × 12–16 mm, ampulliform, yellowish green (immature?), drying black, smooth or slightly warty, pericarp c. 1 mm thick, leathery when fresh, ± woody when dried, hypanthium rim 8–12 mm long, 4–5 mm in diameter.</p><p>
            <bold>Seeds</bold> 13–15 × 9–10 mm, ellipsoid, testa cartilaginous, attached to the pericarp, cotyledons free from the testa, ± half-globose, minutely verrucose, facing surfaces undulate.</p></tp:treatment-sec><tp:treatment-sec sec-type="etymology" id="SECID0EIGAE"><title>Etymology.</title><p>The species is named after Max Michael Josephus van Balgooy (*1932), botanist and authority on Southeast Asian plant taxonomy, identification, and biogeography. He collected over 900 specimens during a Dutch-Indonesian expedition to Sulawesi in 1979, among them the type specimen of this species. We enjoyed the privilege of learning from Max during several stays at the herbarium in Leiden and receiving his help with the identification of our specimens collected in Central Sulawesi.</p></tp:treatment-sec><tp:treatment-sec sec-type="phenology" id="SECID0ENGAE"><title>Phenology.</title><p>Flowering specimens have been encountered throughout the year without any apparent association with geography or climate. Fruiting specimens have been recorded in May (<italic>de Vogel 5413</italic>) and September (sight record by FB).</p></tp:treatment-sec><tp:treatment-sec sec-type="distribution" id="SECID0EVGAE"><title>Distribution and habitat.</title><p>
            <italic><tp:taxon-name><tp:taxon-name-part taxon-name-part-type="genus" reg="Syzygium">Syzygium</tp:taxon-name-part> <tp:taxon-name-part taxon-name-part-type="species" reg="balgooyi">balgooyi</tp:taxon-name-part></tp:taxon-name></italic> is restricted to Sulawesi and widespread across the island (Figure <xref ref-type="fig" rid="F2">2</xref>). The species occurs on a variety of geological substrates, namely volcanic rocks on the Northern Peninsula, acid plutonic rocks and <!--PageBreak-->schists in the Central Sulawesi Mountains (see <xref ref-type="bibr" rid="B10">Brambach et al. 2016</xref> for definition), alluvial deposits at the base of the Southern Peninsula, and ultramafic rocks on the Eastern and Southeastern Peninsulas. According to the information on specimen labels it grows in primary forests, both virgin and disturbed, over a wide elevational range (c. 100–2000 m). There, it forms part of the canopy layer, sometimes co-dominant (van <xref ref-type="bibr" rid="B4">Balgooy and Tantra 1986</xref>), but usually with scattered individuals (<xref ref-type="bibr" rid="B20">Culmsee et al. 2011</xref>, <xref ref-type="bibr" rid="B9">Brambach et al. in press</xref>).</p></tp:treatment-sec><tp:treatment-sec sec-type="conservation status" id="SECID0E3HAE"><title>Conservation status.</title><p>The <abbrev xmlns:xlink="http://www.w3.org/1999/xlink" xlink:title="Area Of Occupancy" id="ABBRID0ECIAE" xlink:type="simple">AOO</abbrev> of 64 km² would place <italic><tp:taxon-name><tp:taxon-name-part taxon-name-part-type="genus" reg="Syzygium">Syzygium</tp:taxon-name-part> <tp:taxon-name-part taxon-name-part-type="species" reg="balgooyi">balgooyi</tp:taxon-name-part></tp:taxon-name></italic> in the category “Endangered” (EN), despite its wide distribution in Sulawesi (Figure <xref ref-type="fig" rid="F2">2</xref>) as reflected by the estimated <abbrev xmlns:xlink="http://www.w3.org/1999/xlink" xlink:title="Extent Of Occurrence" id="ABBRID0EVIAE" xlink:type="simple">EOO</abbrev> of 94 451 km². The species has been found in a wide variety of habitats, including montane forests at different elevations, with scattered individuals or even co-dominant at times (see Distribution and Habitat above). We have no reason to believe that it is scarce throughout its range. Rather, we argue that the small estimated <abbrev xmlns:xlink="http://www.w3.org/1999/xlink" xlink:title="Area Of Occupancy" id="ABBRID0EZIAE" xlink:type="simple">AOO</abbrev> is an artifact due to the generally low collection rate in Sulawesi and the real geographic distribution does not meet criterion B for any of the “threatened” categories of <xref ref-type="bibr" rid="B31">IUCN (2012)</xref>. However, although we lack real evidence about possible changes in population size over time, using the Global forest change website (<xref ref-type="bibr" rid="B27">Hansen et al. 2013</xref>), we detected deforestation activities at or near five of the 18 collection localities (28%) of <italic><tp:taxon-name><tp:taxon-name-part taxon-name-part-type="genus" reg="Syzygium">S.</tp:taxon-name-part> <tp:taxon-name-part taxon-name-part-type="species" reg="balgooyi">balgooyi</tp:taxon-name-part></tp:taxon-name></italic>. Given that the species is only recorded from old-growth forest habitats, we consider this a loss of suitable habitat, slightly below the 30% threshold for the “Vulnerable” category. Notably, all deforestation took place in places with relatively easy access and at low elevations. Thus, given (1) the relatively large <abbrev xmlns:xlink="http://www.w3.org/1999/xlink" xlink:title="Extent Of Occurrence" id="ABBRID0EQJAE" xlink:type="simple">EOO</abbrev> of <italic><tp:taxon-name><tp:taxon-name-part taxon-name-part-type="genus" reg="Syzygium">S.</tp:taxon-name-part> <tp:taxon-name-part taxon-name-part-type="species" reg="balgooyi">balgooyi</tp:taxon-name-part></tp:taxon-name></italic>, (2) its apparent wide ecological niche, (3) its frequency of occurrence, (3) the low collection rates in Sulawesi, and (4) the loss of suitable habitat, we propose a preliminary extinction risk assessment of “Near Threatened” (NT) following the IUCN Red List Categories and Criteria (<xref ref-type="bibr" rid="B31">IUCN 2012</xref>).</p></tp:treatment-sec><tp:treatment-sec sec-type="Vernacular names" id="SECID0EDKAE"><title>Vernacular names.</title><p>Cenke hutan (= forest clove, Indonesian, <italic>de Vogel 2651</italic>), Jambu (general name for <italic><tp:taxon-name><tp:taxon-name-part taxon-name-part-type="genus" reg="Syzygium">Syzygium</tp:taxon-name-part></tp:taxon-name></italic>, Indonesian, <italic><abbrev xmlns:xlink="http://www.w3.org/1999/xlink" content-type="institution" xlink:title="Netherlands’ Indies Forest Service" id="ABBRID0ETKAE" xlink:type="simple">NIFS</abbrev> bb 33081</italic>), Rokobako (<italic><abbrev xmlns:xlink="http://www.w3.org/1999/xlink" content-type="institution" xlink:title="Netherlands’ Indies Forest Service" id="ABBRID0E1KAE" xlink:type="simple">NIFS</abbrev> Cel./II-385</italic>), Tambeanitu (Bahasa Behoa, <italic>Brambach et al. 1047, 1083, 1290, 1316</italic>), Wawahuling (Bahasa Tondano, <italic>Koorders 182</italic>51, see <xref ref-type="bibr" rid="B36">Koorders 1898</xref>, 173, 459).</p></tp:treatment-sec><tp:treatment-sec sec-type="notes" id="SECID0EILAE"><title>Notes.</title><p>Among <italic><tp:taxon-name><tp:taxon-name-part taxon-name-part-type="genus" reg="Syzygium">Syzygium</tp:taxon-name-part></tp:taxon-name></italic> species of Sulawesi, <italic><tp:taxon-name><tp:taxon-name-part taxon-name-part-type="genus" reg="Syzygium">S.</tp:taxon-name-part> <tp:taxon-name-part taxon-name-part-type="species" reg="balgooyi">balgooyi</tp:taxon-name-part></tp:taxon-name></italic> can be recognised in the field by its tall stature (Figure <xref ref-type="fig" rid="F1">1a</xref>), the bright red bark that peels off in thin sheets (Figure <xref ref-type="fig" rid="F1">1d, g</xref>) and the rather thick, usually obovate or oblanceolate leaves with ± rounded tips (Figure <xref ref-type="fig" rid="F1">1b–c</xref>, <xref ref-type="fig" rid="F8">8a–e</xref>). Dry specimens are recognisable by the dark reddish brown twigs bearing thick black flakes of the peeling epidermis and the very dark upper leaf surface with contrasting paler veins.</p><p>Leaf size and thickness are quite variable (Figure <xref ref-type="fig" rid="F8">8a–e</xref>), as can be expected for a species with such a wide ecological distribution. Small leaves are usually found at higher elevations, whereas thick leaves seem to be associated with ultramafic soils. While the extreme forms suggest that several distinct species are involved, when taking into account all the available material, intermediate states connecting the extremes appear. We therefore prefer to treat this as one species with the vegetative parts morphologically variable.</p><!--PageBreak--><!--PageBreak--><p>
            <italic><tp:taxon-name><tp:taxon-name-part taxon-name-part-type="genus" reg="Syzygium">Syzygium</tp:taxon-name-part> <tp:taxon-name-part taxon-name-part-type="species" reg="balgooyi">balgooyi</tp:taxon-name-part></tp:taxon-name></italic> and <italic><tp:taxon-name><tp:taxon-name-part taxon-name-part-type="genus" reg="Syzygium">S.</tp:taxon-name-part> <tp:taxon-name-part taxon-name-part-type="species" reg="schumannianum">schumannianum</tp:taxon-name-part></tp:taxon-name></italic> are difficult to separate in vegetative state. <italic><tp:taxon-name><tp:taxon-name-part taxon-name-part-type="genus" reg="Syzygium">S.</tp:taxon-name-part> <tp:taxon-name-part taxon-name-part-type="species" reg="balgooyi">balgooyi</tp:taxon-name-part></tp:taxon-name></italic> usually has leaves with rounded, obtuse, emarginate, or acute tips, whereas they are shortly acuminate in <italic><tp:taxon-name><tp:taxon-name-part taxon-name-part-type="genus" reg="Syzygium">S.</tp:taxon-name-part> <tp:taxon-name-part taxon-name-part-type="species" reg="schumannianum">schumannianum</tp:taxon-name-part></tp:taxon-name></italic>, but there are exceptions in both species. Flowers and fruits of the two species also share the same structure but there are <!--PageBreak-->two important differences which we consider sufficient to warrant specific separation: Firstly, as indicated by the original name <italic><tp:taxon-name><tp:taxon-name-part taxon-name-part-type="genus" reg="Eugenia">Eugenia</tp:taxon-name-part> <tp:taxon-name-part taxon-name-part-type="species" reg="neurocalyx">neurocalyx</tp:taxon-name-part></tp:taxon-name></italic> Schumann nom. illeg. (in <xref ref-type="bibr" rid="B59">Schumann and Hollrung 1889</xref>, 90), the outer surface of the hypanthium in <italic><tp:taxon-name><tp:taxon-name-part taxon-name-part-type="genus" reg="Syzygium">S.</tp:taxon-name-part> <tp:taxon-name-part taxon-name-part-type="species" reg="schumannianum">schumannianum</tp:taxon-name-part></tp:taxon-name></italic> bears prominent “nerves”, i.e. longitudinal ridges (Figure <xref ref-type="fig" rid="F1">1l–m</xref>). These ridges are already visible in young flower buds and remain present until the fruiting stage. Single, very faint ridges may appear in flowering specimens of <italic><tp:taxon-name><tp:taxon-name-part taxon-name-part-type="genus" reg="Syzygium">S.</tp:taxon-name-part> <tp:taxon-name-part taxon-name-part-type="species" reg="balgooyi">balgooyi</tp:taxon-name-part></tp:taxon-name></italic> (seen in <italic>de Vogel 2651</italic>) but in the bulk of the material at our disposition, flower buds, flowers, and fruits are completely smooth (Figure <xref ref-type="fig" rid="F1">1j–k</xref>). Furthermore, in <italic><tp:taxon-name><tp:taxon-name-part taxon-name-part-type="genus" reg="Syzygium">S.</tp:taxon-name-part> <tp:taxon-name-part taxon-name-part-type="species" reg="balgooyi">balgooyi</tp:taxon-name-part></tp:taxon-name></italic> the stamens are arranged in a ring along the upper margin of the hypanthium rim, which remains entire through the fruiting stage (Figure <xref ref-type="fig" rid="F1">1j–k</xref>). In <italic><tp:taxon-name><tp:taxon-name-part taxon-name-part-type="genus" reg="Syzygium">S.</tp:taxon-name-part> <tp:taxon-name-part taxon-name-part-type="species" reg="schumannianum">schumannianum</tp:taxon-name-part></tp:taxon-name></italic>, the apical portion of the woody hypanthium rim splits into 4 outward-curving lobes and the stamens are arranged in a small area at the inside of each lobe near its tip (Figure <xref ref-type="fig" rid="F1">1l–m</xref>, <xref ref-type="bibr" rid="B59">Schumann and Hollrung 1889</xref>, <xref ref-type="bibr" rid="B48">Merrill and Perry 1942</xref>).</p><p>The wood of <italic><tp:taxon-name><tp:taxon-name-part taxon-name-part-type="genus" reg="Syzygium">S.</tp:taxon-name-part> <tp:taxon-name-part taxon-name-part-type="species" reg="balgooyi">balgooyi</tp:taxon-name-part></tp:taxon-name></italic> is used for construction in North Sulawesi, but is not water-resistant (<xref ref-type="bibr" rid="B36">Koorders 1898</xref>, 173). Several collectors describe it as very hard and heavy. Mean wood density, as measured from 13 wood cores in <abbrev xmlns:xlink="http://www.w3.org/1999/xlink" content-type="institution" xlink:title="Lore Lindu National Park" id="ABBRID0EORAE" xlink:type="simple">LLNP</abbrev> was 0.74 g cm<sup>-1</sup> (± 0.05 SD).</p></tp:treatment-sec><tp:treatment-sec sec-type="material" id="SECID0EVRAE"><title>Additional specimens examined</title><p>(Paratypes). INDONESIA. <bold>North Sulawesi (Sulawesi Utara)</bold>: Kab. Minahasa, Kec. Kakas, Old-growth forest Pinamorongan, c. <named-content xmlns:xlink="http://www.w3.org/1999/xlink" content-type="dwc:verbatimCoordinates" xlink:type="simple"><named-content content-type="geo-json" specific-use="{&#34;type&#34;:&#34;Point&#34;,&#34;coordinates&#34;:[124.933333,1.133333]}" id="NCID0EASAE" xlink:type="simple">1°08'N, 124°56'E</named-content></named-content> (“Noord-Celebes, Residentie Menado, Pinamorongangebergte bij Kakas”), 500 m, 30 Jan 1895: <italic>Koorders 18251</italic> (sterile; L [L.2517502]! [L.2535743]!).</p><p>Kota Bitung, Kec. Ranuwulu, southern part of Wiau Forest Reserve (Hutan Lindung G. Wiau), base of Mt Klabat, c. <named-content xmlns:xlink="http://www.w3.org/1999/xlink" content-type="dwc:verbatimCoordinates" xlink:type="simple"><named-content content-type="geo-json" specific-use="{&#34;type&#34;:&#34;Point&#34;,&#34;coordinates&#34;:[125.050000,1.466667]}" id="NCID0EMSAE" xlink:type="simple">1°28'N, 125°03'E</named-content></named-content>, 400 m, 1 Nov 1973: <italic>de Vogel EF 2651</italic> (flowers; L [L.2535729]! [L.2535730]! [wood sample L 0204047]).</p><p>
            <bold>Central Sulawesi (Sulawesi Tengah)</bold>, <abbrev xmlns:xlink="http://www.w3.org/1999/xlink" content-type="institution" xlink:title="Lore Lindu National Park" id="ABBRID0EXSAE" xlink:type="simple">LLNP</abbrev>: Kab. Poso, Kec. Lore Utara, west slope of Mt Rorekautimbu, c. <named-content xmlns:xlink="http://www.w3.org/1999/xlink" content-type="dwc:verbatimCoordinates" xlink:type="simple"><named-content content-type="geo-json" specific-use="{&#34;type&#34;:&#34;Point&#34;,&#34;coordinates&#34;:[120.266667,-1.266667]}" id="NCID0E6SAE" xlink:type="simple">1°16'S, 120°16'E</named-content></named-content>, 1700 m, 15 May 1979: <italic>van Balgooy MMJ 3371</italic> (sterile; L [L.2535697]!).</p><p>Kab. Poso, Kec. Lore Utara, west slope of Mt Rorekautimbu, c. <named-content xmlns:xlink="http://www.w3.org/1999/xlink" content-type="dwc:verbatimCoordinates" xlink:type="simple"><named-content content-type="geo-json" specific-use="{&#34;type&#34;:&#34;Point&#34;,&#34;coordinates&#34;:[120.283333,-1.266667]}" id="NCID0ELTAE" xlink:type="simple">1°16'S, 120°17'E</named-content></named-content>, 2000 m: 5 May 1979: <italic>Tantra IJM 1589</italic> (sterile; L [L.2517457]!), &amp; <italic>1592</italic> (sterile; L [L.2535672]!); ibid. loco, 17 May 1979: <italic>de Vogel EF 5413</italic> (fruits; BO [BO-1686561], K [K001024419]!, L [L.2517562]! [L.2517563]!, [wood sample L 0708565]).</p><p>Kab. Poso, Kec. Lore Utara, 4 km E of Wuasa, c. 200 m N of Rumuku waterfall, tree-inventory plot Torongkilo, <named-content xmlns:xlink="http://www.w3.org/1999/xlink" content-type="dwc:verbatimCoordinates" xlink:type="simple"><named-content content-type="geo-json" specific-use="{&#34;type&#34;:&#34;Point&#34;,&#34;coordinates&#34;:[120.278333,-1.415000]}" id="NCID0E2TAE" xlink:type="simple">1°24.9'S, 120°16.7'E</named-content></named-content>, 1450 m, 6 Mar 2012: <italic>Brambach F, Mangopo H, Firdaus, Faber M, Tiranda R 1478</italic> (sterile; BO [BO-1938440]!, CEB, L!) &amp; <italic>1564</italic> (flower buds; BO [BO-1938441]!, CEB, K [K000993483]!) &amp; <italic>1583</italic> (sterile; GOET [GOET020022]!).</p><p>Kab. Poso, Kec. Lore Tengah, 9 km NW of Bariri, 100 m E of climate tower, tree-inventory plot Bariri NE, <named-content xmlns:xlink="http://www.w3.org/1999/xlink" content-type="dwc:verbatimCoordinates" xlink:type="simple"><named-content content-type="geo-json" specific-use="{&#34;type&#34;:&#34;Point&#34;,&#34;coordinates&#34;:[120.175000,-1.656667]}" id="NCID0ELUAE" xlink:type="simple">1°39.4'S, 120°10.5'E</named-content></named-content>, 1400 m: Jul 2007: <italic>Culmsee H y896</italic> (sterile; CEB, L!); ibid. loco, 21 Aug 2011: <italic>Brambach F, Mangopo H, Firdaus, Faber M, Tiranda R 0861</italic> (sterile; BO [BO-1938438]!, CEB, GOET [GOET020025]!) &amp; <italic>0889</italic> (sterile; BO [BO-1938439]!, CEB, L!) &amp; <italic>0907</italic> (sterile; CEB, GOET [GOET020024]!, L!).</p><!--PageBreak--><p>Kab. Poso, Kec. Lore Tengah, 9 km NW of Bariri, 80 m south of climate tower, tree-inventory plot Bariri S, <named-content xmlns:xlink="http://www.w3.org/1999/xlink" content-type="dwc:verbatimCoordinates" xlink:type="simple"><named-content content-type="geo-json" specific-use="{&#34;type&#34;:&#34;Point&#34;,&#34;coordinates&#34;:[120.173333,-1.658333]}" id="NCID0E5UAE" xlink:type="simple">1°39.5'S, 120°10.4'E</named-content></named-content>, 1400 m, Jul 2007: <italic>Culmsee H 1459</italic> (sterile; CEB, GOET [GOET020006]!) &amp; <italic>1495</italic> (sterile; BO [BO-1938457]!, CEB); ibid loco, Jul 2007: <italic>Culmsee H r808</italic> (sterile; CEB, GOET [GOET020008]!).</p><p>Kab. Poso, Kec. Lore Tengah, 7 km WNW of Hanggira, E flank of Mt Dali, tree-inventory plot Pantakleabae, <named-content xmlns:xlink="http://www.w3.org/1999/xlink" content-type="dwc:verbatimCoordinates" xlink:type="simple"><named-content content-type="geo-json" specific-use="{&#34;type&#34;:&#34;Point&#34;,&#34;coordinates&#34;:[120.150000,-1.700000]}" id="NCID0EOVAE" xlink:type="simple">1°42.0'S, 120°09.0'E</named-content></named-content>, 1950 m: 3 Mar 2011: <italic>Culmsee H, Brambach F, Mangopo H, Firdaus, Faber M, Tiranda R r2162</italic> (sterile; CEB, GOET [GOET020021]!) &amp; <italic>r2254</italic> (sterile; BO [BO-1927087], CEB, GOET [GOET020023]!); ibid. loco, 30 Mar 2011: <italic>Brambach F, Mangopo H, Firdaus, Faber M, Tiranda R 0038</italic> (sterile; BO [BO-1926965], CEB, GOET [GOET020027]!, K [K000993482]!, L!) &amp; <italic>0058</italic> (sterile; BO [BO-1926969]!, [BO-1926970]!, CEB, GOET [GOET020033]!) &amp; <italic>0082</italic> (sterile; BO [BO-1938382]!, CEB, GOET [GOET020030]!, L!) &amp; <italic>0097</italic> (sterile; CEB, GOET [GOET020029]!, L!); ibid. loco., 23 Jan 2012: <italic>Brambach F, Mangopo H, Firdaus, Faber M, Tiranda R 1333</italic> (sterile; CEB, GOET [GOET020020]!, L!).</p><p>Kab. Sigi, Kec. Kulawi, 2.4 km ENE of Toro, NE edge of Pono Valley, tree-inventory plot Pono, <named-content xmlns:xlink="http://www.w3.org/1999/xlink" content-type="dwc:verbatimCoordinates" xlink:type="simple"><named-content content-type="geo-json" specific-use="{&#34;type&#34;:&#34;Point&#34;,&#34;coordinates&#34;:[120.056667,-1.495000]}" id="NCID0EGWAE" xlink:type="simple">1°29.7'S, 120°03.4'E</named-content></named-content>, 1050 m: 4 Aug 2006: <italic>Culmsee 125</italic> (sterile; BO [BO-1938456]!, CEB, L!) &amp; <italic>209</italic> (sterile; CEB, K [K000993486]!); ibid. loco, Jul 2007: <italic>Culmsee r211</italic> (sterile; CEB, GOET [GOET020009]!).</p><p>Kab. Sigi, Kec. Kulawi Selatan, 4 km E of Watukilo, following footpath to Mt Tokepangana, tree-inventory plot Tokepangana, <named-content xmlns:xlink="http://www.w3.org/1999/xlink" content-type="dwc:verbatimCoordinates" xlink:type="simple"><named-content content-type="geo-json" specific-use="{&#34;type&#34;:&#34;Point&#34;,&#34;coordinates&#34;:[120.073333,-1.615000]}" id="NCID0EWWAE" xlink:type="simple">1°36.9'S, 120°04.4'E</named-content></named-content>, 850 m, 16 Apr 2011: <italic>Brambach F, Mangopo H, Firdaus, Faber M, Tiranda R 0176</italic> (sterile; BO [BO-1926967]!, CEB, GOET [GOET020028]!, L!) &amp; <italic>0206</italic> (sterile; BO [BO-1926968]!, CEB) &amp; <italic>0283</italic> (sterile; BO [BO-1926973]! [BO-1926974]!, CEB, GOET [GOET020032]!, K [K000993481]!, L!) &amp; <italic>0319</italic> (BO [BO-1926934]!, CEB) &amp; <italic>0332</italic> (BO [BO-1926966]!, CEB) &amp; <italic>0363</italic> (BO [BO-1926919]!, CEB).</p><p>Kab. Sigi, Kec. Kulawi Selatan, 4 km ENE of Watukilo, 400 m N of Mboe River, tree-inventory plot Rantena, <named-content xmlns:xlink="http://www.w3.org/1999/xlink" content-type="dwc:verbatimCoordinates" xlink:type="simple"><named-content content-type="geo-json" specific-use="{&#34;type&#34;:&#34;Point&#34;,&#34;coordinates&#34;:[120.075000,-1.603333]}" id="NCID0EMXAE" xlink:type="simple">1°36.2'S, 120°04.5'E</named-content></named-content>, 700 m: 17 Jun 2011: <italic>Brambach F, Mangopo H, Firdaus, Faber M, Tiranda R 0466</italic> (sterile; BO [BO-1938383]!, CEB, GOET [GOET020031]!); ibid. loco, 21 Jun 2011: <italic>Brambach F, Mangopo H, Firdaus, Faber M, Tiranda R 0628</italic> (sterile; CEB, GOET [GOET020026]!, L!).</p><p>Kab. Sigi, Kec. Nokilalaki, 4.3 km SSW of Tongoa, NW flank of Mt Nokilalaki, ca. 400 m S of Shelter 2, tree-inventory plot Nokilalaki <named-content xmlns:xlink="http://www.w3.org/1999/xlink" content-type="dwc:verbatimCoordinates" xlink:type="simple"><named-content content-type="geo-json" specific-use="{&#34;type&#34;:&#34;Point&#34;,&#34;coordinates&#34;:[120.151667,-2.343333]}" id="NCID0E1XAE" xlink:type="simple">2, 1°14.6'S, 120°09.1'E</named-content></named-content>, 1850 m, Sep 2007: <italic>Culmsee 2923</italic> (sterile; CEB, L) &amp; <italic>3075</italic> (sterile; BO [BO-1938463]!, CEB).</p><p>Kab. Sigi, Kec. Nokilalaki, 4.3 km SSW of Tongoa, NW flank of Mt Nokilalaki, ca. 500 m SSE of Shelter 2, tree-inventory plot Nokilalaki <named-content xmlns:xlink="http://www.w3.org/1999/xlink" content-type="dwc:verbatimCoordinates" xlink:type="simple"><named-content content-type="geo-json" specific-use="{&#34;type&#34;:&#34;Point&#34;,&#34;coordinates&#34;:[120.153333,-1.345000]}" id="NCID0EIYAE" xlink:type="simple">1, 1°14.7'S, 120°09.2'E</named-content></named-content>, 1900 m, Aug 2007: <italic>Culmsee 2636</italic> (sterile; CEB, L!) &amp; <italic>2641</italic> (sterile; BO [BO-1938462]!, CEB, GOET [GOET020007]!) &amp; <italic>2721</italic> (sterile; CEB, K [K000993487]!).</p><p>Kab. Tojo Una-una, Kec. Ulubongka. N slope of Mt Katopas, <named-content xmlns:xlink="http://www.w3.org/1999/xlink" content-type="dwc:verbatimCoordinates" xlink:type="simple"><named-content content-type="geo-json" specific-use="{&#34;type&#34;:&#34;Point&#34;,&#34;coordinates&#34;:[121.448333,-1.163333]}" id="NCID0EYYAE" xlink:type="simple">1°9.8'S, 121°26.9'E</named-content></named-content>, 1100 m, 4 Sep 2014: Sight record by F Brambach (photograph Figure <xref ref-type="fig" rid="F1">1f</xref>).</p><p>
            <bold>West Sulawesi (Sulawesi Barat)</bold>: Kab. Mamasa. Kec. Mamasa, near Osango c. <named-content xmlns:xlink="http://www.w3.org/1999/xlink" content-type="dwc:verbatimCoordinates" xlink:type="simple"><named-content content-type="geo-json" specific-use="{&#34;type&#34;:&#34;Point&#34;,&#34;coordinates&#34;:[119.316667,-2.933333]}" id="NCID0EIZAE" xlink:type="simple">2°56'S, 119°19'E</named-content></named-content> (“Celebes en Ond. Boven Binoeang, ca. Osango”), c. 1500 m, 1 Jul 1939: <italic>Netherland's Indies Forest Service (<abbrev xmlns:xlink="http://www.w3.org/1999/xlink" content-type="institution" xlink:title="Netherlands’ Indies Forest Service" id="ABBRID0EPZAE" xlink:type="simple">NIFS</abbrev>) bb 28293</italic> (sterile; L [L.2529832]!).</p><!--PageBreak--><p>
            <bold>South Sulawesi (Sulawesi Selatan)</bold>: Kab. Luwu, Kec. Ponrang, near Kampung Tampa, c. <named-content xmlns:xlink="http://www.w3.org/1999/xlink" content-type="dwc:verbatimCoordinates" xlink:type="simple"><named-content content-type="geo-json" specific-use="{&#34;type&#34;:&#34;Point&#34;,&#34;coordinates&#34;:[120.216667,-3.183333]}" id="NCID0E4ZAE" xlink:type="simple">3°11'S, 120°13'E</named-content></named-content> (“Celebes en Ond. Palopo, Bakka, Kampoeng Tampa”), c. 100 m, 15 Sep 1941: <italic><abbrev xmlns:xlink="http://www.w3.org/1999/xlink" content-type="institution" xlink:title="Netherlands’ Indies Forest Service" id="ABBRID0ED1AE" xlink:type="simple">NIFS</abbrev> bb 33081</italic> (flowers; L [L.2535805]!).</p><p>Kab. Luwu Timur: Kec. Malili, Ussu, c. <named-content xmlns:xlink="http://www.w3.org/1999/xlink" content-type="dwc:verbatimCoordinates" xlink:type="simple"><named-content content-type="geo-json" specific-use="{&#34;type&#34;:&#34;Point&#34;,&#34;coordinates&#34;:[121.100000,-2.600000]}" id="NCID0EO1AE" xlink:type="simple">2°36'S, 121°06'E</named-content></named-content> (“Selebes, Malili, Oesoe): c. 300 m, 13 Jul 1931: <italic><abbrev xmlns:xlink="http://www.w3.org/1999/xlink" content-type="institution" xlink:title="Netherlands’ Indies Forest Service" id="ABBRID0EU1AE" xlink:type="simple">NIFS</abbrev> Cel./II-385</italic> (flower buds; L [L.2535679]!); ibid. loco, c. 400 m, 19 Jun 1934: <italic><abbrev xmlns:xlink="http://www.w3.org/1999/xlink" content-type="institution" xlink:title="Netherlands’ Indies Forest Service" id="ABBRID0E21AE" xlink:type="simple">NIFS</abbrev> Cel./II-293</italic> (sterile; L [L.2517541]!); ibid. loco, 100 m, 28 Mar 1941: <italic><abbrev xmlns:xlink="http://www.w3.org/1999/xlink" content-type="institution" xlink:title="Netherlands’ Indies Forest Service" id="ABBRID0EC2AE" xlink:type="simple">NIFS</abbrev> bb 32595</italic> (sterile; BO [BO-1304600], L [L.2517463]!).</p><p>Kab. Luwu Timur, Kec. Wasuponda, Larona, c. <named-content xmlns:xlink="http://www.w3.org/1999/xlink" content-type="dwc:verbatimCoordinates" xlink:type="simple"><named-content content-type="geo-json" specific-use="{&#34;type&#34;:&#34;Point&#34;,&#34;coordinates&#34;:[121.333333,-2.750000]}" id="NCID0EN2AE" xlink:type="simple">2°45'S, 121°20'E</named-content></named-content>, 500–1000 m (“Celebes. Goud. Celebes, Ond. afd. Malili, nabij La Rona”), n.d.: <italic><abbrev xmlns:xlink="http://www.w3.org/1999/xlink" content-type="institution" xlink:title="Netherlands’ Indies Forest Service" id="ABBRID0ET2AE" xlink:type="simple">NIFS</abbrev> bb 1843</italic> (sterile; L [L.2535842]!) &amp; <italic>bb 1895</italic> (sterile; L [L.2535843]!).</p><p>Kab. Luwu Timur, Kec. Nuha, Hills W of Soroako, c. <named-content xmlns:xlink="http://www.w3.org/1999/xlink" content-type="dwc:verbatimCoordinates" xlink:type="simple"><named-content content-type="geo-json" specific-use="{&#34;type&#34;:&#34;Point&#34;,&#34;coordinates&#34;:[121.316667,-2.516667]}" id="NCID0EA3AE" xlink:type="simple">2°31'S, 121°19'E</named-content></named-content>, 550 m, 17 Jun 1979: <italic>van Balgooy MMJ 3767</italic> (old inflorescences; L [L.2535910]! [wood sample L 0708626]).</p><fig id="F1" position="float" orientation="portrait"><label>Figure 1.</label><caption><p>Morphological characters of <italic><tp:taxon-name><tp:taxon-name-part taxon-name-part-type="genus" reg="Syzygium">Syzygium</tp:taxon-name-part> <tp:taxon-name-part taxon-name-part-type="species" reg="balgooyi">balgooyi</tp:taxon-name-part></tp:taxon-name></italic> and <italic><tp:taxon-name><tp:taxon-name-part taxon-name-part-type="genus" reg="Syzygium">S.</tp:taxon-name-part> <tp:taxon-name-part taxon-name-part-type="species" reg="schumannianum">schumannianum</tp:taxon-name-part></tp:taxon-name></italic>. <italic><tp:taxon-name><tp:taxon-name-part taxon-name-part-type="genus" reg="Syzygium">Syzygium</tp:taxon-name-part> <tp:taxon-name-part taxon-name-part-type="species" reg="balgooyi">balgooyi</tp:taxon-name-part></tp:taxon-name></italic> (<bold>a–k</bold>): <bold>a</bold> c. 20 m tall trunk <bold>b</bold> upper leaf surface; <bold>c</bold> lower leaf surface <bold>d</bold> bark with slash <bold>e</bold> ridged shoot apex with subopposite leaves <bold>f</bold> flowers at different stages during anthesis and fruit <bold>g</bold> trunk base with steep narrow buttresses <bold>h</bold> inflorescence with flower buds <bold>i</bold> shoot with young leaves <bold>j</bold> dried flowers before and during anthesis and longitudinal section of flower <bold>k</bold> dried fruit and longitudinal section of fruit showing two cotyledons. <italic><tp:taxon-name><tp:taxon-name-part taxon-name-part-type="genus" reg="Syzygium">Syzygium</tp:taxon-name-part> <tp:taxon-name-part taxon-name-part-type="species" reg="schumannianum">schumannianum</tp:taxon-name-part></tp:taxon-name></italic> (<bold>l–m</bold>): <bold>l</bold> dried flowers before and during anthesis <bold>m</bold> dried fruit. <bold>a–b</bold> and <bold>h–i</bold> <italic>Brambach et al. 1564</italic> <bold>c</bold> <italic>Brambach et al. 0861</italic> <bold>d–e</bold> <italic>Brambach et al. 0628</italic> <bold>f</bold> sighting on Mt Katopas by FB <bold>g</bold> <italic>Brambach et al. 0889</italic>; <bold>j</bold> holotype <italic>van Balgooy 3956</italic> [L.2517558] <bold>k</bold> <italic>de Vogel 5413</italic> [L.2517563] <bold>l</bold> <italic>Wiakabu et al. LAE 50571</italic> [L.2535534] <bold>m</bold> <italic>Brass 13610</italic> [L.2524420]. All scale bars: 1 cm.</p></caption><graphic xmlns:xlink="http://www.w3.org/1999/xlink" xlink:href="phytokeys-81-047-g001.jpg" position="float" orientation="portrait" xlink:type="simple" id="oo_140628.jpg"/></fig><fig id="F2" position="float" orientation="portrait"><label>Figure 2.</label><caption><p>Distribution map of <italic><tp:taxon-name><tp:taxon-name-part taxon-name-part-type="genus" reg="Syzygium">Syzygium</tp:taxon-name-part> <tp:taxon-name-part taxon-name-part-type="species" reg="balgooyi">balgooyi</tp:taxon-name-part></tp:taxon-name></italic> in Sulawesi. Collecting localities are shown as yellow dots; Lore Lindu National Park is indicated by a black line. Map created with QGIS (<xref ref-type="bibr" rid="B54">QGIS Development Team 2016</xref>) using the digital elevation model of <xref ref-type="bibr" rid="B34">Jarvis et al. (2008)</xref>.</p></caption><graphic xmlns:xlink="http://www.w3.org/1999/xlink" xlink:href="phytokeys-81-047-g002.jpg" position="float" orientation="portrait" xlink:type="simple" id="oo_140629.jpg"/></fig></tp:treatment-sec><tp:treatment-sec><!--Section generated to contain objects referenced in tp:taxon-treatment.--><fig id="F8" position="float" orientation="portrait"><label>Figure 8.</label><caption><p>Leaves of all new species described. Variation of <italic><tp:taxon-name><tp:taxon-name-part taxon-name-part-type="genus" reg="Syzygium">Syzygium</tp:taxon-name-part> <tp:taxon-name-part taxon-name-part-type="species" reg="balgooyi">balgooyi</tp:taxon-name-part></tp:taxon-name></italic> (<bold>a–e</bold>), <italic><tp:taxon-name><tp:taxon-name-part taxon-name-part-type="genus" reg="Syzygium">S.</tp:taxon-name-part> <tp:taxon-name-part taxon-name-part-type="species" reg="contiguum">contiguum</tp:taxon-name-part></tp:taxon-name></italic> (<bold>f</bold>), <italic><tp:taxon-name><tp:taxon-name-part taxon-name-part-type="genus" reg="Syzygium">S.</tp:taxon-name-part> <tp:taxon-name-part taxon-name-part-type="species" reg="devogelii">devogelii</tp:taxon-name-part></tp:taxon-name></italic> (<bold>g</bold>), <italic><tp:taxon-name><tp:taxon-name-part taxon-name-part-type="genus" reg="Syzygium">S.</tp:taxon-name-part> <tp:taxon-name-part taxon-name-part-type="species" reg="eymae">eymae</tp:taxon-name-part></tp:taxon-name></italic> (<bold>h</bold>), and <italic><tp:taxon-name><tp:taxon-name-part taxon-name-part-type="genus" reg="Syzygium">S.</tp:taxon-name-part> <tp:taxon-name-part taxon-name-part-type="species" reg="galanthum">galanthum</tp:taxon-name-part></tp:taxon-name></italic> (<bold>i</bold>). <bold>a</bold> <italic>Brambach et al. 0283</italic> <bold>b</bold> <italic>Brambach et al. 0681</italic> <bold>c</bold> <italic>Brambach et al. 1333</italic> <bold>d</bold> <italic>de Vogel 5413</italic> [L.2517563] <bold>e</bold> <italic>Culmsee r2162</italic> <bold>f</bold> <italic>Culmsee r463</italic> <bold>g</bold> <italic>Brambach et al. 0818</italic> <bold>h</bold> <italic>Eyma 3624</italic> [L.2535689] <bold>i</bold> <italic>Brambach et al. 0533</italic>. Scale bar: 10 cm, valid for all leaves.</p></caption><graphic xmlns:xlink="http://www.w3.org/1999/xlink" xlink:href="phytokeys-81-047-g008.jpg" position="float" orientation="portrait" xlink:type="simple" id="oo_140635.jpg"/></fig></tp:treatment-sec><ref-list><ref id="B54"><mixed-citation xmlns:xlink="http://www.w3.org/1999/xlink" xlink:type="simple">
          <institution xlink:type="simple">QGIS Development Team</institution> (<year>2016</year>) QGIS Geographic Information System. Version 2.14.2-Essen. Open Source Geospatial Foundation Project. <ext-link xlink:type="simple" ext-link-type="uri" xlink:href="http://www.qgis.org">http://www.qgis.org</ext-link> [December 15, 2016]</mixed-citation></ref><ref id="B34"><mixed-citation xmlns:xlink="http://www.w3.org/1999/xlink" xlink:type="simple">
          <person-group><name name-style="western"><surname>Jarvis</surname><given-names>A</given-names></name><name name-style="western"><surname>Reuter</surname><given-names>HI</given-names></name><name name-style="western"><surname>Nelson</surname><given-names>A</given-names></name><name name-style="western"><surname>Guevara</surname><given-names>E</given-names></name></person-group> (<year>2008</year>) Hole-filled SRTM for the globe, Version 4. <ext-link xlink:type="simple" ext-link-type="uri" xlink:href="http://srtm.csi.cgiar.org">http://srtm.csi.cgiar.org</ext-link> [November 5, 2015]</mixed-citation></ref><ref id="B36"><mixed-citation xmlns:xlink="http://www.w3.org/1999/xlink" xlink:type="simple">
          <person-group><name name-style="western"><surname>Koorders</surname><given-names>SH</given-names></name></person-group> (<year>1898</year>) Verslag eener botanische dienstreis door de Minahasa, tevens eerste overzicht der flora van N. O. Celebes uit een wetenschappelijk en praktisch oogpunt. G. Kolff &amp; Co., Batavia [Jakarta] - ’s Gravenhage, Den Haag, xxvi + 716 pp. <ext-link xlink:type="simple" ext-link-type="uri" xlink:href="http://catalog.hathitrust.org/Record/001494565">http://catalog.hathitrust.org/Record/001494565</ext-link></mixed-citation></ref><ref id="B37"><mixed-citation xmlns:xlink="http://www.w3.org/1999/xlink" xlink:type="simple">
          <person-group><name name-style="western"><surname>Koorders-Schumacher</surname><given-names>A</given-names></name></person-group> (<year>1914</year>) <source>Systematisches Verzeichnis der zum Herbar Koorders gehörenden, in Niederländisch-Ostindien, besonders in den Jahren 1888–1903 gesammelten Phanerogamen und Pteridophyten nach den Original-Einsammlungsnotizen und Bestimmungs-Etiketten, unter der Leitung von Dr. S. H. Koorders: III, IV und V. Abteilung. Celebes, Lombok, allgemeine Bemerkungen und Register.</source> <publisher-name>Selbstverlag der Verfasserin</publisher-name>, <publisher-loc>Buitenzorg [Bogor]</publisher-loc>, <size units="page">160 pp</size>.</mixed-citation></ref><ref id="B18"><mixed-citation xmlns:xlink="http://www.w3.org/1999/xlink" xlink:type="simple">
          <person-group><name name-style="western"><surname>Culmsee</surname><given-names>H</given-names></name><name name-style="western"><surname>Pitopang</surname><given-names>R</given-names></name></person-group> (<year>2009</year>) <article-title>Tree diversity in sub-montane and lower montane primary rain forests in Central Sulawesi.</article-title> <source>Blumea - Biodiversity, Evolution and Biogeography of Plants</source> <volume>54</volume>: <fpage>119</fpage>–<lpage>123</lpage>. <ext-link xlink:type="simple" ext-link-type="doi" xlink:href="10.3767/000651909X475473">https://doi.org/10.3767/000651909X475473</ext-link></mixed-citation></ref><ref id="B20"><mixed-citation xmlns:xlink="http://www.w3.org/1999/xlink" xlink:type="simple">
          <person-group><name name-style="western"><surname>Culmsee</surname><given-names>H</given-names></name><name name-style="western"><surname>Pitopang</surname><given-names>R</given-names></name><name name-style="western"><surname>Mangopo</surname><given-names>H</given-names></name><name name-style="western"><surname>Sabir</surname><given-names>S</given-names></name></person-group> (<year>2011</year>) <article-title>Tree diversity and phytogeographical patterns of tropical high mountain rain forests in Central Sulawesi, Indonesia.</article-title> <source>Biodiversity and Conservation</source> <volume>20</volume>: <fpage>1103</fpage>–<lpage>1123</lpage>. <ext-link xlink:type="simple" ext-link-type="doi" xlink:href="10.1007/s10531-011-0019-y">https://doi.org/10.1007/s10531-011-0019-y</ext-link></mixed-citation></ref><ref id="B21"><mixed-citation xmlns:xlink="http://www.w3.org/1999/xlink" xlink:type="simple">
          <person-group><name name-style="western"><surname>Diels</surname><given-names>L</given-names></name></person-group> (<year>1922</year>) <article-title>Die Myrtaceen von Papuasien.</article-title> <source>Botanische Jahrbücher für Systematik, Pflanzengeschichte und Pflanzengeographie</source> <volume>57</volume>: <fpage>356</fpage>–<lpage>426</lpage>. <ext-link xlink:type="simple" ext-link-type="uri" xlink:href="http://biodiversitylibrary.org/page/194216">http://biodiversitylibrary.org/page/194216</ext-link></mixed-citation></ref><ref id="B10"><mixed-citation xmlns:xlink="http://www.w3.org/1999/xlink" xlink:type="simple">
          <person-group><name name-style="western"><surname>Brambach</surname><given-names>F</given-names></name><name name-style="western"><surname>Coode</surname><given-names>MJE</given-names></name><name name-style="western"><surname>Biagioni</surname><given-names>S</given-names></name><name name-style="western"><surname>Culmsee</surname><given-names>H</given-names></name></person-group> (<year>2016</year>) <article-title><italic><tp:taxon-name><tp:taxon-name-part taxon-name-part-type="genus">Elaeocarpus</tp:taxon-name-part> <tp:taxon-name-part taxon-name-part-type="species">firdausii</tp:taxon-name-part></tp:taxon-name></italic> (<tp:taxon-name><tp:taxon-name-part taxon-name-part-type="family">Elaeocarpaceae</tp:taxon-name-part></tp:taxon-name>), a new species from tropical mountain forests of Sulawesi.</article-title> <source>PhytoKeys</source> <volume>62</volume>: <fpage>1</fpage>–<lpage>14</lpage>. <ext-link xlink:type="simple" ext-link-type="doi" xlink:href="10.3897/phytokeys.62.7548">https://doi.org/10.3897/phytokeys.62.7548</ext-link></mixed-citation></ref><ref id="B4"><mixed-citation xmlns:xlink="http://www.w3.org/1999/xlink" xlink:type="simple">
          <person-group><name name-style="western"><surname>Balgooy</surname><given-names>MMJ van</given-names></name><name name-style="western"><surname>Tantra</surname><given-names>IGM</given-names></name></person-group> (<year>1986</year>) The Vegetation in Two Areas in Sulawesi, Indonesia. Buletin Penelitian Hutan (Forest Reseach Bulletin) Edisi khusus/Special edition: 1–61.</mixed-citation></ref><ref id="B9"><mixed-citation xmlns:xlink="http://www.w3.org/1999/xlink" xlink:type="simple">
          <person-group><name name-style="western"><surname>Brambach</surname><given-names>F</given-names></name><name name-style="western"><surname>Byng</surname><given-names>JW</given-names></name><name name-style="western"><surname>Culmsee</surname><given-names>H</given-names></name></person-group> (<year>in press</year>) Diversity, endemism, and composition of tropical mountain forest communities in Sulawesi, Indonesia, in relation to elevation and soil properties. Perspectives in Plant Ecology, Evolution and Systematics.</mixed-citation></ref><ref id="B31"><mixed-citation xmlns:xlink="http://www.w3.org/1999/xlink" xlink:type="simple">
          <institution xlink:type="simple">IUCN</institution> (<year>2012</year>) IUCN Red List Categories and Criteria: Version 3.1. 2nd edition. IUCN, Gland, Switzerland and Cambridge, UK, iv + 32 pp. <ext-link xlink:type="simple" ext-link-type="uri" xlink:href="http://www.iucnredlist.org/documents/redlist_cats_crit_en.pdf">http://www.iucnredlist.org/documents/redlist_cats_crit_en.pdf</ext-link></mixed-citation></ref><ref id="B27"><mixed-citation xmlns:xlink="http://www.w3.org/1999/xlink" xlink:type="simple">
          <person-group><name name-style="western"><surname>Hansen</surname><given-names>MC</given-names></name><name name-style="western"><surname>Potapov</surname><given-names>PV</given-names></name><name name-style="western"><surname>Moore</surname><given-names>R</given-names></name><name name-style="western"><surname>Hancher</surname><given-names>M</given-names></name><name name-style="western"><surname>Turubanova</surname><given-names>SA</given-names></name><name name-style="western"><surname>Tyukavina</surname><given-names>A</given-names></name><name name-style="western"><surname>Thau</surname><given-names>D</given-names></name><name name-style="western"><surname>Stehman</surname><given-names>SV</given-names></name><name name-style="western"><surname>Goetz</surname><given-names>SJ</given-names></name><name name-style="western"><surname>Loveland</surname><given-names>TR</given-names></name><name name-style="western"><surname>Kommareddy</surname><given-names>A</given-names></name><name name-style="western"><surname>Egorov</surname><given-names>A</given-names></name><name name-style="western"><surname>Chini</surname><given-names>L</given-names></name><name name-style="western"><surname>Justice</surname><given-names>CO</given-names></name><name name-style="western"><surname>Townshend</surname><given-names>JRG</given-names></name></person-group> (<year>2013</year>) <article-title>High-Resolution Global Maps of 21st-Century Forest Cover Change.</article-title> <source>Science</source> <volume>342</volume>: <fpage>850</fpage>–<lpage>853</lpage>. <ext-link xlink:type="simple" ext-link-type="doi" xlink:href="10.1126/science.1244693">https://doi.org/10.1126/science.1244693</ext-link></mixed-citation></ref><ref id="B59"><mixed-citation xmlns:xlink="http://www.w3.org/1999/xlink" xlink:type="simple">
          <person-group><name name-style="western"><surname>Schumann</surname><given-names>K</given-names></name><name name-style="western"><surname>Hollrung</surname><given-names>M</given-names></name></person-group> (<year>1889</year>) Die Flora von Kaiser Wilhelms Land. Asher &amp; Co., Berlin, v + 137 pp. <ext-link xlink:type="simple" ext-link-type="uri" xlink:href="http://nbn-resolving.de/urn:nbn:de:hebis:30:2-259142">http://nbn-resolving.de/urn:nbn:de:hebis:30:2-259142</ext-link></mixed-citation></ref><ref id="B48"><mixed-citation xmlns:xlink="http://www.w3.org/1999/xlink" xlink:type="simple">
          <person-group><name name-style="western"><surname>Merrill</surname><given-names>ED</given-names></name><name name-style="western"><surname>Perry</surname><given-names>LM</given-names></name></person-group> (<year>1942</year>) <article-title><tp:taxon-name><tp:taxon-name-part taxon-name-part-type="kingdom">Plantae</tp:taxon-name-part></tp:taxon-name> Papuanae Archboldianae, IX.</article-title> <source>Journal of the Arnold Arboretum</source> <volume>23</volume>: <fpage>233</fpage>–<lpage>297</lpage>. <ext-link xlink:type="simple" ext-link-type="uri" xlink:href="http://biodiversitylibrary.org/page/8373583">http://biodiversitylibrary.org/page/8373583</ext-link></mixed-citation></ref></ref-list></tp:taxon-treatment>
