# Supplementary material for: Five new species of Syzygium (Myrtaceae) from Sulawesi, Indonesia
Source: PhytoKeys. 2017 Jun 15;(81):47–78. doi: 10.3897/phytokeys.81.13488 (PMC5523871; doi:10.3897/phytokeys.81.13488)
Supplement: XML Treatment for Syzygium contiguum [file phytokeys.81.13488-treatment2.xml]

<!DOCTYPE tp:taxon-treatment
  PUBLIC "-//TaxonX//DTD Taxonomic Treatment Publishing DTD v0 20100105//EN" "tax-treatment-NSO.dtd">
<tp:taxon-treatment xmlns:tp="http://www.plazi.org/taxpub"><tp:treatment-meta><kwd-group><label>Taxon classification</label><kwd><named-content xmlns:xlink="http://www.w3.org/1999/xlink" content-type="kingdom">Plantae</named-content></kwd><kwd><named-content xmlns:xlink="http://www.w3.org/1999/xlink" content-type="order">Myrtales</named-content></kwd><kwd><named-content xmlns:xlink="http://www.w3.org/1999/xlink" content-type="family">Myrtaceae</named-content></kwd></kwd-group><mixed-citation publication-type="journal"><person-group><name><surname>Brambach</surname><given-names>Fabian</given-names></name><name><surname>Byng</surname><given-names>James W.</given-names></name><name><surname>Culmsee</surname><given-names>Heike</given-names></name></person-group><article-title>Five new species of <italic><tp:taxon-name><tp:taxon-name-part taxon-name-part-type="genus" reg="Syzygium">Syzygium</tp:taxon-name-part></tp:taxon-name></italic> (<tp:taxon-name><tp:taxon-name-part taxon-name-part-type="family">Myrtaceae</tp:taxon-name-part></tp:taxon-name>) from Sulawesi, Indonesia</article-title><source>PhytoKeys</source><day>15</day><month>6</month><year>2017</year><volume>2017</volume><issue>81</issue><fpage>47</fpage><lpage>78</lpage><pub-id pub-id-type="doi">10.3897/phytokeys.81.13488</pub-id></mixed-citation></tp:treatment-meta><tp:nomenclature><label>2.</label><tp:taxon-name>
            <tp:taxon-name-part taxon-name-part-type="genus" reg="Syzygium">Syzygium</tp:taxon-name-part>
            <tp:taxon-name-part taxon-name-part-type="species" reg="contiguum">contiguum</tp:taxon-name-part>
            <object-id xmlns:xlink="http://www.w3.org/1999/xlink" content-type="ipni" xlink:type="simple">urn:lsid:ipni.org:names:60474722-2</object-id>
          </tp:taxon-name><tp:taxon-authority>Brambach, Byng &amp; Culmsee</tp:taxon-authority><tp:taxon-status xmlns:xlink="http://www.w3.org/1999/xlink" xlink:type="simple">sp. nov.</tp:taxon-status><xref ref-type="fig" rid="F3">Figures 3</xref><xref ref-type="fig" rid="F4">, 4</xref><xref ref-type="fig" rid="F8">, 8</xref><!--PageBreak--><tp:nomenclature-citation-list><tp:nomenclature-citation><tp:taxon-name><tp:taxon-name-part taxon-name-part-type="family">Myrtaceae</tp:taxon-name-part></tp:taxon-name><comment>“ sp. 9” (<xref ref-type="bibr" rid="B18">Culmsee and Pitopang 2009</xref>). </comment></tp:nomenclature-citation></tp:nomenclature-citation-list></tp:nomenclature><tp:treatment-sec sec-type="diagnosis" id="SECID0EHDAG"><title>Diagnosis.</title><p>
            <italic><tp:taxon-name><tp:taxon-name-part taxon-name-part-type="genus" reg="Syzygium">Syzygium</tp:taxon-name-part> <tp:taxon-name-part taxon-name-part-type="species" reg="contiguum">contiguum</tp:taxon-name-part></tp:taxon-name></italic> is a species of treelets with slender, angular young branchlets and (sub-)sessile, chartaceous leaves with few (8–13), distinct secondary veins, two marginal veins, and conspicuous cordate bases; the basal lobes of opposed leaves often reach each other. The dense or lax paniculate inflorescences are terminal or arise from the upper leaf axils and bear small (5–6 × 3–4 mm in mature buds) pyriform flowers with numerous white stamens. The species is similar to <italic><tp:taxon-name><tp:taxon-name-part taxon-name-part-type="genus" reg="Syzygium">Syzygium</tp:taxon-name-part> <tp:taxon-name-part taxon-name-part-type="species" reg="urdanetense">urdanetense</tp:taxon-name-part></tp:taxon-name></italic> (Elmer) <xref ref-type="bibr" rid="B43">Merrill (1951</xref>, 420) from the Philippines but differs from that species by angular (vs usually terete) young branchlets and inflorescence axes, by smaller (usually 9–14 × 3.5–5 vs 18–35 × 6–11cm), chartaceous (vs coriaceous) leaves with shorter (0–1.5 vs 3–5 mm) petioles and fewer secondary vein pairs (8–13 vs 17–35), and by gland-dotted (vs smooth) petals. It differs from <italic><tp:taxon-name><tp:taxon-name-part taxon-name-part-type="genus" reg="Syzygium">Syzygium</tp:taxon-name-part> <tp:taxon-name-part taxon-name-part-type="species" reg="paucipunctatum">paucipunctatum</tp:taxon-name-part></tp:taxon-name></italic> (Koord. and Valeton) <xref ref-type="bibr" rid="B47">Merrill and Perry (1939</xref>, 169) from Sumatra, Java, and Borneo, in chartaceous (vs coriaceous), leaves with no or few gland dots (vs gland-dotted beneath) which dry dark reddish brown to very dusky red above and (dark) reddish brown beneath (vs. olive-green above and brownish beneath) and shorter (5–6 vs c. 9 mm long) mature flower buds. Floral formula B1 Bt2 K4* C4* A∞* Ĝ(2)┼ Vx~8.</p></tp:treatment-sec><tp:treatment-sec sec-type="material" id="SECID0EWEAG"><title>Type.</title><p>INDONESIA. Central Sulawesi (Sulawesi Tengah), <abbrev xmlns:xlink="http://www.w3.org/1999/xlink" content-type="institution" xlink:title="Lore Lindu National Park" id="ABBRID0E3EAG" xlink:type="simple">LLNP</abbrev>, Kab. Sigi, Kec. Kulawi, 2.4 km ENE of Toro, NW of Pono Valley, tree-inventory plot Pono, <named-content xmlns:xlink="http://www.w3.org/1999/xlink" content-type="dwc:verbatimCoordinates" xlink:type="simple"><named-content content-type="geo-json" specific-use="{&#34;type&#34;:&#34;Point&#34;,&#34;coordinates&#34;:[120.056667,-1.495000]}" id="NCID0EEFAG" xlink:type="simple">1°29.7'S, 120°03.4'E</named-content></named-content>, 1050 m, Jul 2006: <italic>Culmsee H 535</italic> (flowers; holotype L[L.3962133]!, isotype CEB).</p></tp:treatment-sec><tp:treatment-sec sec-type="description" id="SECID0ELFAG"><title>Description.</title><p>
            <bold>Treelets</bold>, up to 10 m tall, diameter at breast height ≤ 11 cm. <bold>Bark</bold> and wood not known. Young <bold>branchlets</bold> 0.5–1 × 1–2 mm, slender, rectangular in <!--PageBreak-->cross section, sometimes narrowly winged, epidermis drying dark reddish brown, smooth; soon becoming terete with 4 ridges and eventually terete, bark pale or yellowish brown with flaking remnants of epidermis; with (1–) 2 (–4) pairs of ≤ 2 mm long, caducous cataphylls near the base of the current flush.</p><p>
            <bold>Leaves</bold> opposite, (sub-)sessile. Petioles 0–1.5 × 1–2 mm, absent or very short and stout, drying very dusky red. Blades (6.5–) 9–14 (–19) × (2.3–) 3.5–5 (–6.1) cm, ratio (1.9–) 2.5–3.2 (–3.6), narrowly elliptic or lanceolate, rarely oblanceolate, base distinctly cordate (or auriculate), basal lobes of opposed leaves often touching each other, apex (long-)acuminate or caudate, margin flat or sometimes minutely revolute; chartaceous, drying dull to satin, dark reddish brown to very dusky red above, (dark) reddish brown beneath; sometimes with scattered black gland dots. Midrib channelled above, prominent, rounded, and darker than the lamina beneath. Secondary vein pairs 8–12, (3–) 5–11 (–18) mm apart, slightly sunken or sometimes slightly prominent, rather inconspicuous above, very prominent and darker than the lamina beneath; some intersecondary veins usually present. Tertiary veins sub-parallel near the midrib to reticulate towards the margin, faint above, prominulous beneath. Inner intramarginal vein 3–7 mm from leaf margin, hardly looping; outer intramarginal vein 0.5–2 mm from leaf margin.</p><p>
            <bold>Inflorescences</bold> terminal and in the axils of 1–2 distal leaf-pairs, ± lax panicles, (2.5–) 3.5–7.5 (–11) cm long, peduncles 1–3.5 cm long, axes (sub-)angular, flattened. Bracts c. 0.5–2 (–7) mm long, lowermost foliaceous, caducous, others deltate, keeled, ± persistent; bracteoles 2 per flower, 0.5–1 mm long, similar to bracts.</p><p>
            <bold>Flowers</bold> ≤ 40 per inflorescence, within the panicles in monads or triads, 4-merous, anthopodium absent, c. 15 mm in diameter at anthesis, mature buds 5–6 × 3–4 mm. Hypanthium 4–5 × 3–5.5 mm, obconical to infundibuliform, gland-dotted or ± smooth, hypanthium rim 2 mm long. Calyx lobes 0.5–1 × 1–2.5 mm, deltate first, becoming broadly rounded and eventually splitting irregularly at anthesis. Petals 3–6 × 3–6 mm, pseudocalyptrate, orbicular, gland-dotted. Stamens c. 80–100, filaments 6–10 mm long, white, anthers c. 0.5 mm long, ellipsoid. Ovary bilocular, locules subtended by spongy tissue, ovules c. 8 per locule, spreading. Style 6–8 mm long, pointed.</p><p>
            <bold>Fruits</bold> 2-seeded, 1.1–1.3 × 1.8–1.9 cm, globose to oblate, drying smooth, pericarp c. 2 mm thick, hypanthium rim c. 5 mm in diameter.</p><p>
            <bold>Seeds</bold> 9–10 × 12–13 mm, half-moon shaped.</p></tp:treatment-sec><tp:treatment-sec sec-type="etymology" id="SECID0ENGAG"><title>Etymology.</title><p>The specific epithet refers to the leaf bases of opposing leaves which, due to their cordate shape and the short petioles, often approach or touch each other.</p></tp:treatment-sec><tp:treatment-sec sec-type="phenology" id="SECID0ESGAG"><title>Phenology.</title><p>In Central Sulawesi a slight dry season usually lasts from May to September or October. Flowering was observed during the wet and dry seasons: in July 2016, January/February 2007, July 2007 in Pono and in April 1975 on Mt Nokilalaki.</p></tp:treatment-sec><tp:treatment-sec sec-type="distribution" id="SECID0EXGAG"><title>Distribution and habitat.</title><p>According to our present knowledge, the species is endemic to the province of Central Sulawesi. It has been recorded from only three localities in and around <abbrev xmlns:xlink="http://www.w3.org/1999/xlink" content-type="institution" xlink:title="Lore Lindu National Park" id="ABBRID0E4GAG" xlink:type="simple">LLNP</abbrev> at 1000–1150 m elevation (Figure <xref ref-type="fig" rid="F4">4</xref>). Most of the specimens were collected in our (FB and HC) inventory plot in Pono Valley near the western border of <abbrev xmlns:xlink="http://www.w3.org/1999/xlink" content-type="institution" xlink:title="Lore Lindu National Park" id="ABBRID0EGHAG" xlink:type="simple">LLNP</abbrev>.</p><!--PageBreak--><p>In the Pono inventory plot, the species was found in undisturbed submontane rainforest on flat terraces with Sideralic Cambisols (<xref ref-type="bibr" rid="B33">IUSS Working Group WRB 2014</xref>) developed from metamorphic rocks. The forest at Pono was dominated by <tp:taxon-name><tp:taxon-name-part taxon-name-part-type="family">Fagaceae</tp:taxon-name-part></tp:taxon-name>, <tp:taxon-name><tp:taxon-name-part taxon-name-part-type="family">Lauraceae</tp:taxon-name-part></tp:taxon-name>, <tp:taxon-name><tp:taxon-name-part taxon-name-part-type="family">Sapotaceae</tp:taxon-name-part></tp:taxon-name>, <tp:taxon-name><tp:taxon-name-part taxon-name-part-type="family">Moraceae</tp:taxon-name-part></tp:taxon-name>, and <tp:taxon-name><tp:taxon-name-part taxon-name-part-type="family">Rubiaceae</tp:taxon-name-part></tp:taxon-name> species (families with top five <abbrev xmlns:xlink="http://www.w3.org/1999/xlink" xlink:title="Family Importance Values" id="ABBRID0ELIAG" xlink:type="simple">FIV</abbrev>) and contained seven other species of <italic><tp:taxon-name><tp:taxon-name-part taxon-name-part-type="genus" reg="Syzygium">Syzygium</tp:taxon-name-part></tp:taxon-name></italic>: <italic><tp:taxon-name><tp:taxon-name-part taxon-name-part-type="genus" reg="Syzygium">S.</tp:taxon-name-part> <tp:taxon-name-part taxon-name-part-type="species" reg="acuminatissimum">acuminatissimum</tp:taxon-name-part></tp:taxon-name></italic> (Blume) de <xref ref-type="bibr" rid="B12">Candolle (1828</xref>, 261), <italic><tp:taxon-name><tp:taxon-name-part taxon-name-part-type="genus" reg="Syzygium">S.</tp:taxon-name-part> <tp:taxon-name-part taxon-name-part-type="species" reg="balgooyi">balgooyi</tp:taxon-name-part></tp:taxon-name></italic>, <italic><tp:taxon-name><tp:taxon-name-part taxon-name-part-type="genus" reg="Syzygium">S.</tp:taxon-name-part> <tp:taxon-name-part taxon-name-part-type="species" reg="galanthum">galanthum</tp:taxon-name-part></tp:taxon-name></italic>, <italic><tp:taxon-name><tp:taxon-name-part taxon-name-part-type="genus" reg="Syzygium">S.</tp:taxon-name-part> <tp:taxon-name-part taxon-name-part-type="species" reg="lineatum">lineatum</tp:taxon-name-part></tp:taxon-name></italic> (DC.) <xref ref-type="bibr" rid="B45">Merrill and Perry (1938a</xref>, 109), <italic><tp:taxon-name><tp:taxon-name-part taxon-name-part-type="genus" reg="Syzygium">S.</tp:taxon-name-part> <tp:taxon-name-part taxon-name-part-type="species" reg="phaeostictum">phaeostictum</tp:taxon-name-part></tp:taxon-name></italic> <xref ref-type="bibr" rid="B48">Merrill and Perry (1942</xref>, 270), and two undetermined species (<xref ref-type="bibr" rid="B9">Brambach et al. in press</xref>). See <xref ref-type="bibr" rid="B18">Culmsee and Pitopang (2009)</xref> for more information on the floristics of the Pono valley plot. The collection locality of <italic>Widjaja EAW 3502</italic> in the almost entirely deforested Napu valley suggests remnant riparian forest as habitat.</p><!--PageBreak--></tp:treatment-sec><tp:treatment-sec sec-type="conservation status" id="SECID0EELAG"><title>Conservation status.</title><p>
            <italic><tp:taxon-name><tp:taxon-name-part taxon-name-part-type="genus" reg="Syzygium">Syzygium</tp:taxon-name-part> <tp:taxon-name-part taxon-name-part-type="species" reg="contiguum">contiguum</tp:taxon-name-part></tp:taxon-name></italic> has a limited geographical distribution (estimated <abbrev xmlns:xlink="http://www.w3.org/1999/xlink" xlink:title="Extent Of Occurrence" id="ABBRID0EVLAG" xlink:type="simple">EOO</abbrev> 557 km²) and seems to be restricted to submontane forest within a narrow elevational belt. We assume that the estimated <abbrev xmlns:xlink="http://www.w3.org/1999/xlink" xlink:title="Area Of Occupancy" id="ABBRID0EZLAG" xlink:type="simple">AOO</abbrev> of 12 km² is unrealistically low, due to limited collection activities in Central Sulawesi. However, only the collection locality of <italic>Meijer 9572</italic> seems to be covered by intact forest habitat. The other two localities are small forest fragments (<italic>Widjaja EAW 3502</italic>) and forest with recent deforestation activities in close proximity (Pono inventory plots, detected using the Global Forest Change website, <xref ref-type="bibr" rid="B27">Hansen et al. 2013</xref>), possibly related to the establishment of cocoa plantations (Aiyen Tjoa, Tadulako University, personal communication, June 2015). Given the apparent narrow geographical and elevational distribution and the recommendation to use a precautionary attitude in conservation assessments (IUCN Standards and Petitions Subcommittee <xref ref-type="bibr" rid="B32">2014</xref>) we propose a preliminary extinction risk assessment of “Endangered” (EN B1ab(i,ii,iii)).</p></tp:treatment-sec><tp:treatment-sec sec-type="notes" id="SECID0EJMAG"><title>Notes.</title><p>
            <italic><tp:taxon-name><tp:taxon-name-part taxon-name-part-type="genus" reg="Syzygium">Syzygium</tp:taxon-name-part> <tp:taxon-name-part taxon-name-part-type="species" reg="urdanetense">urdanetense</tp:taxon-name-part></tp:taxon-name></italic> (as <italic><tp:taxon-name><tp:taxon-name-part taxon-name-part-type="genus" reg="Eugenia">Eugenia</tp:taxon-name-part> <tp:taxon-name-part taxon-name-part-type="species" reg="urdanetensis">urdanetensis</tp:taxon-name-part></tp:taxon-name></italic>, <xref ref-type="bibr" rid="B23">Elmer 1914</xref>, 2356), the species most similar to <italic><tp:taxon-name><tp:taxon-name-part taxon-name-part-type="genus" reg="Syzygium">S.</tp:taxon-name-part> <tp:taxon-name-part taxon-name-part-type="species" reg="contiguum">contiguum</tp:taxon-name-part></tp:taxon-name></italic>, was originally described from Mt Masay (previously Mt Urdaneta) on the southern Philippine island of Mindanao and is widespread throughout the Philippines (<xref ref-type="bibr" rid="B43">Merrill 1951</xref>, <xref ref-type="bibr" rid="B52">Pelser et al. 2011</xref>). The species is variable in vegetative characters such as leaf size, leaf base (usually rounded and only the very <!--PageBreak-->base cordate, but sometimes distinctly cordate) and branchlet shape (usually terete, but rarely subangular). In addition to the characters mentioned in the diagnosis, there are differences in the tertiary venation, the veins being ± ladder-like and perpendicular to the midrib in <italic><tp:taxon-name><tp:taxon-name-part taxon-name-part-type="genus" reg="Syzygium">S.</tp:taxon-name-part> <tp:taxon-name-part taxon-name-part-type="species" reg="urdanetense">urdanetense</tp:taxon-name-part></tp:taxon-name></italic> whereas in <italic><tp:taxon-name><tp:taxon-name-part taxon-name-part-type="genus" reg="Syzygium">S.</tp:taxon-name-part> <tp:taxon-name-part taxon-name-part-type="species" reg="contiguum">contiguum</tp:taxon-name-part></tp:taxon-name></italic> they are ± parallel to the secondary veins near the midrib and become reticulate towards the leaf margin (Figure <xref ref-type="fig" rid="F8">8f</xref>). While with the available material, <italic><tp:taxon-name><tp:taxon-name-part taxon-name-part-type="genus" reg="Syzygium">S.</tp:taxon-name-part> <tp:taxon-name-part taxon-name-part-type="species" reg="contiguum">contiguum</tp:taxon-name-part></tp:taxon-name></italic> can be clearly distinguished from <italic><tp:taxon-name><tp:taxon-name-part taxon-name-part-type="genus" reg="Syzygium">S.</tp:taxon-name-part> <tp:taxon-name-part taxon-name-part-type="species" reg="urdanetense">urdanetense</tp:taxon-name-part></tp:taxon-name></italic> on morphological grounds, we do not discard the possibility that future collections, especially from the northern peninsula of Sulawesi, will uncover populations with intermediate characters. If so, <italic><tp:taxon-name><tp:taxon-name-part taxon-name-part-type="genus" reg="Syzygium">S.</tp:taxon-name-part> <tp:taxon-name-part taxon-name-part-type="species" reg="contiguum">contiguum</tp:taxon-name-part></tp:taxon-name></italic> may eventually have to be sunk into an expanded <italic><tp:taxon-name><tp:taxon-name-part taxon-name-part-type="genus" reg="Syzygium">S.</tp:taxon-name-part> <tp:taxon-name-part taxon-name-part-type="species" reg="urdanetense">urdanetense</tp:taxon-name-part></tp:taxon-name></italic>. In light of the almost complete lack of taxonomic resolution for <italic><tp:taxon-name><tp:taxon-name-part taxon-name-part-type="genus" reg="Syzygium">Syzygium</tp:taxon-name-part></tp:taxon-name></italic> in Sulawesi, we nevertheless consider it advisable to propose <italic><tp:taxon-name><tp:taxon-name-part taxon-name-part-type="genus" reg="Syzygium">S.</tp:taxon-name-part> <tp:taxon-name-part taxon-name-part-type="species" reg="contiguum">contiguum</tp:taxon-name-part></tp:taxon-name></italic> as a distinct species.</p><p>Two fruiting specimens collected at low elevations (200–300 m) on Sulawesi’s Southeast Peninsula, <italic>Prawiroatmodjo &amp; Maskuri 1231</italic> [L.2517450] and <italic>1957</italic> [L.2517547], are morphologically similar to <italic><tp:taxon-name><tp:taxon-name-part taxon-name-part-type="genus" reg="Syzygium">S.</tp:taxon-name-part> <tp:taxon-name-part taxon-name-part-type="species" reg="contiguum">contiguum</tp:taxon-name-part></tp:taxon-name></italic> as defined above except for the leaf tips which are not long-acuminate. In the absence of flowering material, and because of the different habitat and distribution, we prefer not to include them here at present, but future additional collections may prove otherwise.</p><p>We choose <italic>Culmsee 535</italic> as type specimen because it contains flowers in all stages of maturity although unfortunately, it was collected with only two duplicates (in CEB and L). Nevertheless, the more widely distributed paratypes collected by HC at the type locality all belong to the same population as the type.</p></tp:treatment-sec><tp:treatment-sec sec-type="material" id="SECID0ELRAG"><title>Additional specimens examined</title><p>(Paratypes). INDONESIA. <bold>Central Sulawesi (Sulawesi Tengah), <abbrev xmlns:xlink="http://www.w3.org/1999/xlink" content-type="institution" xlink:title="Lore Lindu National Park" id="ABBRID0ETRAG" xlink:type="simple">LLNP</abbrev></bold>: Kab. Poso, Kec. Nokilalaki, N slopes of Mt Nokilalaki. (“Celebes, central part, area of Mt. Nokilalaki, Loro Kalimata Reserve”), <named-content xmlns:xlink="http://www.w3.org/1999/xlink" content-type="dwc:verbatimCoordinates" xlink:type="simple"><named-content content-type="geo-json" specific-use="{&#34;type&#34;:&#34;Point&#34;,&#34;coordinates&#34;:[120.133333,-1.216667]}" id="NCID0E2RAG" xlink:type="simple">1°13'S, 120°08'E</named-content></named-content>, ± 1000 m, 24 Apr 1975: <italic>Meijer 9572</italic> (flowers; L [L.2535817]!, US [US-2995269] photo!).</p><p>Kab. Poso, Kec. Lore Peore, Road to Napu from camp Dongi-dongi, <named-content xmlns:xlink="http://www.w3.org/1999/xlink" content-type="dwc:verbatimCoordinates" xlink:type="simple"><named-content content-type="geo-json" specific-use="{&#34;type&#34;:&#34;Point&#34;,&#34;coordinates&#34;:[120.373333,-1.520000]}" id="NCID0EHSAG" xlink:type="simple">1°31.2'S, 120°22.4'E</named-content></named-content>, 1127 m, 26 Dec 1988: <italic>Widjaja EA EAW 3502</italic> (fruits; BO [BO-1917489]! [BO-1917490]!, K! , L).</p><p>Kab. Sigi, Kec. Kulawi, 2.4 km ENE of Toro, NW of Pono Valley, tree-inventory plot Pono, <named-content xmlns:xlink="http://www.w3.org/1999/xlink" content-type="dwc:verbatimCoordinates" xlink:type="simple"><named-content content-type="geo-json" specific-use="{&#34;type&#34;:&#34;Point&#34;,&#34;coordinates&#34;:[120.056667,-1.495000]}" id="NCID0ETSAG" xlink:type="simple">1°29.7'S, 120°03.4'E</named-content></named-content>, 1050 m, Jul 2006: <italic>Culmsee H 284</italic> (flowers; GOET [GOET020010]!) .</p><p>Kab. Sigi, Kec. Kulawi, 2.4 km ENE of Toro, NW of Pono Valley, tree-inventory plot “Pono”, <named-content xmlns:xlink="http://www.w3.org/1999/xlink" content-type="dwc:verbatimCoordinates" xlink:type="simple"><named-content content-type="geo-json" specific-use="{&#34;type&#34;:&#34;Point&#34;,&#34;coordinates&#34;:[120.056667,-1.495000]}" id="NCID0E6SAG" xlink:type="simple">1°29.7'S, 120°03.4'E</named-content></named-content>, 1050 m, Jan 2007: <italic>Culmsee H y410</italic> (flower buds; BO [BO-1938450]! [BO-1938451]!, CEB, GOET [GOET020012]!, K [K000993488]!, L!); ibid. loco, Jul 2007: <italic>Culmsee H r463</italic> (flower buds; BO [BO-1938464]!, CEB, GOET [GOET020011]!, K [K000993489]!, L!!) &amp; <italic>y503</italic> (flower buds; CEB, GOET [GOET020013]!) &amp; <italic>y514</italic> (flower buds; BO [BO-1938452]!, CEB) &amp; <italic>y581</italic> (flower buds; CEB, L!) &amp; <italic>y582</italic> (flower buds; CEB, K [K000993490]!) &amp; <italic>y592</italic> (flower buds; BO [BO-1938453]! [BO-1938454]!, CEB) &amp; <italic>y595</italic> (flower buds; CEB, GOET [GOET020014]!, L!).</p><fig id="F3" position="float" orientation="portrait"><label>Figure 3.</label><caption><p>
          <italic><tp:taxon-name><tp:taxon-name-part taxon-name-part-type="genus" reg="Syzygium">Syzygium</tp:taxon-name-part> <tp:taxon-name-part taxon-name-part-type="species" reg="contiguum">contiguum</tp:taxon-name-part></tp:taxon-name></italic>: <bold>a</bold> leafy twig with flowers in different developmental stages <bold>b</bold> flower bud with gland-dotted petals and shallow calyx lobes <bold>c</bold> flower bud, longitudinal section. All from holotype <italic>Culmsee 535</italic>.</p></caption><graphic xmlns:xlink="http://www.w3.org/1999/xlink" xlink:href="phytokeys-81-047-g003.jpg" position="float" orientation="portrait" xlink:type="simple" id="oo_140630.jpg"/></fig><!--PageBreak--></tp:treatment-sec><tp:treatment-sec><!--Section generated to contain objects referenced in tp:taxon-treatment.--><fig id="F4" position="float" orientation="portrait"><label>Figure 4.</label><caption><p>Distribution map of four species of <italic><tp:taxon-name><tp:taxon-name-part taxon-name-part-type="genus" reg="Syzygium">Syzygium</tp:taxon-name-part></tp:taxon-name></italic> in Central Sulawesi: <italic><tp:taxon-name><tp:taxon-name-part taxon-name-part-type="genus" reg="Syzygium">Syzygium</tp:taxon-name-part> <tp:taxon-name-part taxon-name-part-type="species" reg="contiguum">contiguum</tp:taxon-name-part></tp:taxon-name></italic> (orange diamonds), <italic><tp:taxon-name><tp:taxon-name-part taxon-name-part-type="genus" reg="Syzygium">S.</tp:taxon-name-part> <tp:taxon-name-part taxon-name-part-type="species" reg="devogelii">devogelii</tp:taxon-name-part></tp:taxon-name></italic> (yellow dots), <italic><tp:taxon-name><tp:taxon-name-part taxon-name-part-type="genus" reg="Syzygium">S.</tp:taxon-name-part> <tp:taxon-name-part taxon-name-part-type="species" reg="eymae">eymae</tp:taxon-name-part></tp:taxon-name></italic> (light blue square), and <italic><tp:taxon-name><tp:taxon-name-part taxon-name-part-type="genus" reg="Syzygium">S.</tp:taxon-name-part> <tp:taxon-name-part taxon-name-part-type="species" reg="galanthum">galanthum</tp:taxon-name-part></tp:taxon-name></italic> (green triangles). Lore Lindu National Park is indicated by a black line. Map created with QGIS (<xref ref-type="bibr" rid="B54">QGIS Development Team 2016</xref>) using the digital elevation model of <xref ref-type="bibr" rid="B34">Jarvis et al. (2008)</xref>.</p></caption><graphic xmlns:xlink="http://www.w3.org/1999/xlink" xlink:href="phytokeys-81-047-g004.jpg" position="float" orientation="portrait" xlink:type="simple" id="oo_140631.jpg"/></fig><fig id="F8" position="float" orientation="portrait"><label>Figure 8.</label><caption><p>Leaves of all new species described. Variation of <italic><tp:taxon-name><tp:taxon-name-part taxon-name-part-type="genus" reg="Syzygium">Syzygium</tp:taxon-name-part> <tp:taxon-name-part taxon-name-part-type="species" reg="balgooyi">balgooyi</tp:taxon-name-part></tp:taxon-name></italic> (<bold>a–e</bold>), <italic><tp:taxon-name><tp:taxon-name-part taxon-name-part-type="genus" reg="Syzygium">S.</tp:taxon-name-part> <tp:taxon-name-part taxon-name-part-type="species" reg="contiguum">contiguum</tp:taxon-name-part></tp:taxon-name></italic> (<bold>f</bold>), <italic><tp:taxon-name><tp:taxon-name-part taxon-name-part-type="genus" reg="Syzygium">S.</tp:taxon-name-part> <tp:taxon-name-part taxon-name-part-type="species" reg="devogelii">devogelii</tp:taxon-name-part></tp:taxon-name></italic> (<bold>g</bold>), <italic><tp:taxon-name><tp:taxon-name-part taxon-name-part-type="genus" reg="Syzygium">S.</tp:taxon-name-part> <tp:taxon-name-part taxon-name-part-type="species" reg="eymae">eymae</tp:taxon-name-part></tp:taxon-name></italic> (<bold>h</bold>), and <italic><tp:taxon-name><tp:taxon-name-part taxon-name-part-type="genus" reg="Syzygium">S.</tp:taxon-name-part> <tp:taxon-name-part taxon-name-part-type="species" reg="galanthum">galanthum</tp:taxon-name-part></tp:taxon-name></italic> (<bold>i</bold>). <bold>a</bold> <italic>Brambach et al. 0283</italic> <bold>b</bold> <italic>Brambach et al. 0681</italic> <bold>c</bold> <italic>Brambach et al. 1333</italic> <bold>d</bold> <italic>de Vogel 5413</italic> [L.2517563] <bold>e</bold> <italic>Culmsee r2162</italic> <bold>f</bold> <italic>Culmsee r463</italic> <bold>g</bold> <italic>Brambach et al. 0818</italic> <bold>h</bold> <italic>Eyma 3624</italic> [L.2535689] <bold>i</bold> <italic>Brambach et al. 0533</italic>. Scale bar: 10 cm, valid for all leaves.</p></caption><graphic xmlns:xlink="http://www.w3.org/1999/xlink" xlink:href="phytokeys-81-047-g008.jpg" position="float" orientation="portrait" xlink:type="simple" id="oo_140635.jpg"/></fig></tp:treatment-sec><ref-list><ref id="B54"><mixed-citation xmlns:xlink="http://www.w3.org/1999/xlink" xlink:type="simple">
          <institution xlink:type="simple">QGIS Development Team</institution> (<year>2016</year>) QGIS Geographic Information System. Version 2.14.2-Essen. Open Source Geospatial Foundation Project. <ext-link xlink:type="simple" ext-link-type="uri" xlink:href="http://www.qgis.org">http://www.qgis.org</ext-link> [December 15, 2016]</mixed-citation></ref><ref id="B34"><mixed-citation xmlns:xlink="http://www.w3.org/1999/xlink" xlink:type="simple">
          <person-group><name name-style="western"><surname>Jarvis</surname><given-names>A</given-names></name><name name-style="western"><surname>Reuter</surname><given-names>HI</given-names></name><name name-style="western"><surname>Nelson</surname><given-names>A</given-names></name><name name-style="western"><surname>Guevara</surname><given-names>E</given-names></name></person-group> (<year>2008</year>) Hole-filled SRTM for the globe, Version 4. <ext-link xlink:type="simple" ext-link-type="uri" xlink:href="http://srtm.csi.cgiar.org">http://srtm.csi.cgiar.org</ext-link> [November 5, 2015]</mixed-citation></ref><ref id="B18"><mixed-citation xmlns:xlink="http://www.w3.org/1999/xlink" xlink:type="simple">
          <person-group><name name-style="western"><surname>Culmsee</surname><given-names>H</given-names></name><name name-style="western"><surname>Pitopang</surname><given-names>R</given-names></name></person-group> (<year>2009</year>) <article-title>Tree diversity in sub-montane and lower montane primary rain forests in Central Sulawesi.</article-title> <source>Blumea - Biodiversity, Evolution and Biogeography of Plants</source> <volume>54</volume>: <fpage>119</fpage>–<lpage>123</lpage>. <ext-link xlink:type="simple" ext-link-type="doi" xlink:href="10.3767/000651909X475473">https://doi.org/10.3767/000651909X475473</ext-link></mixed-citation></ref><ref id="B43"><mixed-citation xmlns:xlink="http://www.w3.org/1999/xlink" xlink:type="simple">
          <person-group><name name-style="western"><surname>Merrill</surname><given-names>ED</given-names></name></person-group> (<year>1951</year>) <article-title>Readjustments in the Nomenclature of Philippine <tp:taxon-name><tp:taxon-name-part taxon-name-part-type="genus">Eugenia</tp:taxon-name-part></tp:taxon-name> Species.</article-title> <source>The Philippine Journal of Science</source> <volume>79</volume>: <fpage>351</fpage>–<lpage>430</lpage>.</mixed-citation></ref><ref id="B47"><mixed-citation xmlns:xlink="http://www.w3.org/1999/xlink" xlink:type="simple">
          <person-group><name name-style="western"><surname>Merrill</surname><given-names>ED</given-names></name><name name-style="western"><surname>Perry</surname><given-names>LM</given-names></name></person-group> (<year>1939</year>) <article-title>The Myrtaceous genus <tp:taxon-name><tp:taxon-name-part taxon-name-part-type="genus">Syzygium</tp:taxon-name-part></tp:taxon-name> Gaertner in Borneo.</article-title> <source>Memoirs of the American Academy of Arts and Sciences</source> <volume>18</volume>: <fpage>135</fpage>–<lpage>202</lpage>. <ext-link xlink:type="simple" ext-link-type="doi" xlink:href="10.2307/25058505">https://doi.org/10.2307/25058505</ext-link></mixed-citation></ref><ref id="B33"><mixed-citation xmlns:xlink="http://www.w3.org/1999/xlink" xlink:type="simple">
          <institution xlink:type="simple">IUSS Working Group WRB</institution> (<year>2014</year>) <source>World Reference Base for Soil Resources 2014. International soil classification system for naming soils and creating legends for soil maps.</source> <publisher-name>FAO</publisher-name>, <publisher-loc>Rome</publisher-loc>, <size units="page">181 pp</size>. <ext-link xlink:type="simple" ext-link-type="uri" xlink:href="http://www.fao.org/3/a-i3794e.pdf">http://www.fao.org/3/a-i3794e.pdf</ext-link></mixed-citation></ref><ref id="B12"><mixed-citation xmlns:xlink="http://www.w3.org/1999/xlink" xlink:type="simple">
          <person-group><name name-style="western"><surname>Candolle</surname><given-names>AP de</given-names></name></person-group> (<year>1828</year>) Prodromus systematis naturalis regni vegetabilis 3. Treuttel &amp; Würtz, Paris. <ext-link xlink:type="simple" ext-link-type="uri" xlink:href="http://biodiversitylibrary.org/page/152793">http://biodiversitylibrary.org/page/152793</ext-link></mixed-citation></ref><ref id="B45"><mixed-citation xmlns:xlink="http://www.w3.org/1999/xlink" xlink:type="simple">
          <person-group><name name-style="western"><surname>Merrill</surname><given-names>ED</given-names></name><name name-style="western"><surname>Perry</surname><given-names>LM</given-names></name></person-group> (<year>1938a</year>) <article-title>On the Indo-Chinese species of <tp:taxon-name><tp:taxon-name-part taxon-name-part-type="genus">Syzygium</tp:taxon-name-part></tp:taxon-name> Gaertner.</article-title> <source>Journal of the Arnold Arboretum</source> <volume>19</volume>: <fpage>99</fpage>–<lpage>116</lpage>. <ext-link xlink:type="simple" ext-link-type="uri" xlink:href="http://biodiversitylibrary.org/page/8102783">http://biodiversitylibrary.org/page/8102783</ext-link></mixed-citation></ref><ref id="B48"><mixed-citation xmlns:xlink="http://www.w3.org/1999/xlink" xlink:type="simple">
          <person-group><name name-style="western"><surname>Merrill</surname><given-names>ED</given-names></name><name name-style="western"><surname>Perry</surname><given-names>LM</given-names></name></person-group> (<year>1942</year>) <article-title><tp:taxon-name><tp:taxon-name-part taxon-name-part-type="kingdom">Plantae</tp:taxon-name-part></tp:taxon-name> Papuanae Archboldianae, IX.</article-title> <source>Journal of the Arnold Arboretum</source> <volume>23</volume>: <fpage>233</fpage>–<lpage>297</lpage>. <ext-link xlink:type="simple" ext-link-type="uri" xlink:href="http://biodiversitylibrary.org/page/8373583">http://biodiversitylibrary.org/page/8373583</ext-link></mixed-citation></ref><ref id="B9"><mixed-citation xmlns:xlink="http://www.w3.org/1999/xlink" xlink:type="simple">
          <person-group><name name-style="western"><surname>Brambach</surname><given-names>F</given-names></name><name name-style="western"><surname>Byng</surname><given-names>JW</given-names></name><name name-style="western"><surname>Culmsee</surname><given-names>H</given-names></name></person-group> (<year>in press</year>) Diversity, endemism, and composition of tropical mountain forest communities in Sulawesi, Indonesia, in relation to elevation and soil properties. Perspectives in Plant Ecology, Evolution and Systematics.</mixed-citation></ref><ref id="B27"><mixed-citation xmlns:xlink="http://www.w3.org/1999/xlink" xlink:type="simple">
          <person-group><name name-style="western"><surname>Hansen</surname><given-names>MC</given-names></name><name name-style="western"><surname>Potapov</surname><given-names>PV</given-names></name><name name-style="western"><surname>Moore</surname><given-names>R</given-names></name><name name-style="western"><surname>Hancher</surname><given-names>M</given-names></name><name name-style="western"><surname>Turubanova</surname><given-names>SA</given-names></name><name name-style="western"><surname>Tyukavina</surname><given-names>A</given-names></name><name name-style="western"><surname>Thau</surname><given-names>D</given-names></name><name name-style="western"><surname>Stehman</surname><given-names>SV</given-names></name><name name-style="western"><surname>Goetz</surname><given-names>SJ</given-names></name><name name-style="western"><surname>Loveland</surname><given-names>TR</given-names></name><name name-style="western"><surname>Kommareddy</surname><given-names>A</given-names></name><name name-style="western"><surname>Egorov</surname><given-names>A</given-names></name><name name-style="western"><surname>Chini</surname><given-names>L</given-names></name><name name-style="western"><surname>Justice</surname><given-names>CO</given-names></name><name name-style="western"><surname>Townshend</surname><given-names>JRG</given-names></name></person-group> (<year>2013</year>) <article-title>High-Resolution Global Maps of 21st-Century Forest Cover Change.</article-title> <source>Science</source> <volume>342</volume>: <fpage>850</fpage>–<lpage>853</lpage>. <ext-link xlink:type="simple" ext-link-type="doi" xlink:href="10.1126/science.1244693">https://doi.org/10.1126/science.1244693</ext-link></mixed-citation></ref><ref id="B32"><mixed-citation xmlns:xlink="http://www.w3.org/1999/xlink" xlink:type="simple">
          <person-group><name name-style="western"><surname>IUCN</surname><given-names>Standards and Petitions Subcommittee</given-names></name></person-group> (<year>2017</year>) Guidelines for Using the IUCN Red List Categories and Criteria. Version 13. Prepared by the Standards and Petitions Subcommittee. IUCN, 87 pp. <ext-link xlink:type="simple" ext-link-type="uri" xlink:href="http://www.iucnredlist.org/documents/RedListGuidelines.pdf">http://www.iucnredlist.org/documents/RedListGuidelines.pdf</ext-link></mixed-citation></ref><ref id="B23"><mixed-citation xmlns:xlink="http://www.w3.org/1999/xlink" xlink:type="simple">
          <person-group><name name-style="western"><surname>Elmer</surname><given-names>ADE</given-names></name></person-group> (<year>1914</year>) <tp:taxon-name><tp:taxon-name-part taxon-name-part-type="family">Myrtaceae</tp:taxon-name-part></tp:taxon-name> from Mount Urdaneta. Leaflets of Philippine Botany 7: 2343–2358. Available from <ext-link xlink:type="simple" ext-link-type="uri" xlink:href="http://biodiversitylibrary.org/page/779761">http://biodiversitylibrary.org/page/779761</ext-link></mixed-citation></ref><ref id="B52"><mixed-citation xmlns:xlink="http://www.w3.org/1999/xlink" xlink:type="simple">
          <person-group><name name-style="western"><surname>Pelser</surname><given-names>PB</given-names></name><name name-style="western"><surname>Barcelona</surname><given-names>JF</given-names></name><name name-style="western"><surname>Nickrent</surname><given-names>DL</given-names></name></person-group> (<year>2011</year>) Co’s Digital Flora of the Philippines. <ext-link xlink:type="simple" ext-link-type="uri" xlink:href="http://www.philippineplants.org">http://www.philippineplants.org</ext-link> [May 18, 2015]</mixed-citation></ref></ref-list></tp:taxon-treatment>
