# Supplementary material for: Five new species of Syzygium (Myrtaceae) from Sulawesi, Indonesia
Source: PhytoKeys. 2017 Jun 15;(81):47–78. doi: 10.3897/phytokeys.81.13488 (PMC5523871; doi:10.3897/phytokeys.81.13488)
Supplement: XML Treatment for Syzygium devogelii [file phytokeys.81.13488-treatment3.xml]

<!DOCTYPE tp:taxon-treatment
  PUBLIC "-//TaxonX//DTD Taxonomic Treatment Publishing DTD v0 20100105//EN" "tax-treatment-NSO.dtd">
<tp:taxon-treatment xmlns:tp="http://www.plazi.org/taxpub"><tp:treatment-meta><kwd-group><label>Taxon classification</label><kwd><named-content xmlns:xlink="http://www.w3.org/1999/xlink" content-type="kingdom">Plantae</named-content></kwd><kwd><named-content xmlns:xlink="http://www.w3.org/1999/xlink" content-type="order">Myrtales</named-content></kwd><kwd><named-content xmlns:xlink="http://www.w3.org/1999/xlink" content-type="family">Myrtaceae</named-content></kwd></kwd-group><mixed-citation publication-type="journal"><person-group><name><surname>Brambach</surname><given-names>Fabian</given-names></name><name><surname>Byng</surname><given-names>James W.</given-names></name><name><surname>Culmsee</surname><given-names>Heike</given-names></name></person-group><article-title>Five new species of <italic><tp:taxon-name><tp:taxon-name-part taxon-name-part-type="genus" reg="Syzygium">Syzygium</tp:taxon-name-part></tp:taxon-name></italic> (<tp:taxon-name><tp:taxon-name-part taxon-name-part-type="family">Myrtaceae</tp:taxon-name-part></tp:taxon-name>) from Sulawesi, Indonesia</article-title><source>PhytoKeys</source><day>15</day><month>6</month><year>2017</year><volume>2017</volume><issue>81</issue><fpage>47</fpage><lpage>78</lpage><pub-id pub-id-type="doi">10.3897/phytokeys.81.13488</pub-id></mixed-citation></tp:treatment-meta><tp:nomenclature><label>3.</label><tp:taxon-name>
            <tp:taxon-name-part taxon-name-part-type="genus" reg="Syzygium">Syzygium</tp:taxon-name-part>
            <tp:taxon-name-part taxon-name-part-type="species" reg="devogelii">devogelii</tp:taxon-name-part>
            <object-id xmlns:xlink="http://www.w3.org/1999/xlink" content-type="ipni" xlink:type="simple">urn:lsid:ipni.org:names:60474723-2</object-id>
          </tp:taxon-name><tp:taxon-authority>Brambach, Byng &amp; Culmsee</tp:taxon-authority><tp:taxon-status xmlns:xlink="http://www.w3.org/1999/xlink" xlink:type="simple">sp. nov.</tp:taxon-status><xref ref-type="fig" rid="F4">Figures 4</xref><xref ref-type="fig" rid="F5">, 5</xref><xref ref-type="fig" rid="F8">, 8</xref><tp:nomenclature-citation-list><tp:nomenclature-citation><tp:taxon-name><tp:taxon-name-part taxon-name-part-type="family">Myrtaceae</tp:taxon-name-part></tp:taxon-name><comment>„ sp. 10“ p.p. (<xref ref-type="bibr" rid="B18">Culmsee and Pitopang 2009</xref>, see also 2017 (Erratum)). </comment></tp:nomenclature-citation></tp:nomenclature-citation-list></tp:nomenclature><tp:treatment-sec sec-type="diagnosis" id="SECID0EYWAG"><title>Diagnosis.</title><p>
            <italic><tp:taxon-name><tp:taxon-name-part taxon-name-part-type="genus" reg="Syzygium">Syzygium</tp:taxon-name-part> <tp:taxon-name-part taxon-name-part-type="species" reg="devogelii">devogelii</tp:taxon-name-part></tp:taxon-name></italic> is a species of treelets characterised by slender, narrowly winged young branchlets, medium-sized narrowly elliptic leaves, straight and distinct secondary veins connected by an intramarginal vein impressed above and prominent beneath, small flowers (5 × 3 mm in bud) in terminal inflorescences that develop into rather large fruits (c. 20 × 25 mm), mature seeds lacking a testa, and cotyledons with echinate outer surfaces. The species is morphologically similar to <italic><tp:taxon-name><tp:taxon-name-part taxon-name-part-type="genus" reg="Syzygium">Syzygium</tp:taxon-name-part> <tp:taxon-name-part taxon-name-part-type="species" reg="perspicuinervium">perspicuinervium</tp:taxon-name-part></tp:taxon-name></italic> (Merr.) <xref ref-type="bibr" rid="B39">Masamune (1942</xref>, 537) but differs from that species in smaller leaves with fewer secondary veins and in flowers with distinct calyx lobes (vs calyx calyptrate). It is furthermore similar to <italic><tp:taxon-name><tp:taxon-name-part taxon-name-part-type="genus" reg="Syzygium">Syzygium</tp:taxon-name-part> <tp:taxon-name-part taxon-name-part-type="species" reg="valdevenosum">valdevenosum</tp:taxon-name-part></tp:taxon-name></italic> (Duthie) <xref ref-type="bibr" rid="B47">Merrill and Perry (1939</xref>, 182) but differs in lateral veins which are impressed above (vs prominent), much smaller inflorescences, and smaller, obconical (vs infundibuliform) flowers. Floral formula B1 Bt2 K4* C4* A∞* Ĝ(2)┼ Vx∞.</p></tp:treatment-sec><tp:treatment-sec sec-type="material" id="SECID0EHYAG"><title>Type.</title><p>INDONESIA. Central Sulawesi (Sulawesi Tengah), <abbrev xmlns:xlink="http://www.w3.org/1999/xlink" content-type="institution" xlink:title="Lore Lindu National Park" id="ABBRID0ENYAG" xlink:type="simple">LLNP</abbrev>, Kab. Poso, Kec. Lore Utara, west slope of Mt Rorekautimbu, c. <named-content xmlns:xlink="http://www.w3.org/1999/xlink" content-type="dwc:verbatimCoordinates" xlink:type="simple"><named-content content-type="geo-json" specific-use="{&#34;type&#34;:&#34;Point&#34;,&#34;coordinates&#34;:[120.271667,-1.291667]}" id="NCID0EVYAG" xlink:type="simple">1°17.5'S 120°16.3'E</named-content></named-content>, 1350 m, 11 May 1979: <italic>de Vogel EF 5293</italic> (fruits; holotype L [L.2535665]! [L.2535666]!; isotype K!).</p></tp:treatment-sec><tp:treatment-sec sec-type="description" id="SECID0E3YAG"><title>Description.</title><p>
            <bold>Trees</bold>, up to 13 m tall, diameter at breast height ≤ 13 cm, trunk ≤ 7 m tall. Outer <bold>bark</bold> whitish to brown, mealy or peeling off in thin sheets, inner bark pale or dark red, wood cream-coloured. Young <bold>branchlets</bold> 1–2.5 × 2–3 mm, ± flattened, angular or oblong in cross section with 4 narrow wings, epidermis dark red when young, drying reddish or yellowish brown, smooth; becoming rounded with 4 ridges, bark (yellowish) brown, peeling off in thin sheets.</p><p>
            <bold>Leaves</bold> (sub-)opposite. Petioles 7–16 × 1–3 mm, channelled above, rounded beneath, epidermis drying smooth or with transverse cracks. Blades (12.5–) 14–19 (–22.5) × (4–) 4.5–7 (–8.5) cm, ratio (2.1–) 2.6–3.3 (–4), narrowly elliptic (or lanceolate), base cuneate or obtuse, apex acuminate, margin revolute; chartaceous or coriaceous, red or pink when young, above, beneath, drying dull to satin, variable in colour from greyish brown and olive grey to very dusky red above, dull to satin and, dark reddish brown beneath; pellucid dots rather few, visible or not on both sides. Midrib channelled above, very prominent, rounded, smooth and drying darker than the lamina beneath. Secondary vein pairs (9–) 11–14 (–17), 5–22 mm apart, channelled or impressed above, prominent and drying darker than the lamina beneath, straight or slightly arching from the midrib; intersecondary veins sometimes present. Tertiary veins dense, ± ladder-like and perpendicular to the midrib, faint above, prominulous beneath. Inner intramarginal vein 2–9 mm from leaf margin, looping or not and prominent; outer intramarginal vein 0.5–1.5 mm from leaf margin, as prominent as tertiary venation.</p><p>
            <bold>Inflorescences</bold> terminal, dense metabotryoids, 2.5 cm long, peduncles 1 cm long, axes flattened, with 2 or 4 narrow wings, drying brown. Bracts c. 1.5 mm long, ovate, keeled, caducous; bracteoles 2 per flower, 1 mm long, similar to bracts.</p><p>
            <bold>Flowers</bold> c. 15 per inflorescence, within the inflorescence in triads, 4-merous, anthopodium absent, only known before anthesis, mature buds 5 × 3 mm. Hypanthium c. 4 × 3 mm, obconical, drying dark reddish brown, densely glandular-warty, hypanthium rim 2 mm long, glandular inside. Calyx lobes c. 1 × 2 mm, broadly rounded. Petals c. 3 × 3 mm, cucullate in bud. Stamens c. 100, filaments 2–3 mm long, anthers c. 0.4 mm long, ellipsoid. Ovary bilocular, surrounded by spongy tissue, ovules numerous per locule, ascending. Style 3–4 mm long, pointed.</p><p>
            <bold>Fruits</bold> 1-seeded, c. 20 × 25 mm, irregularly depressed globose, laterally compressed, green, drying black and, smooth, pericarp ± woody, 1 mm thick, hypanthium rim 1–2 mm long, 5–9 mm in diameter.</p><p>
            <bold>Seeds</bold> c. 15 × 20 mm, transverse ellipsoid, testa adhering to the pericarp, spongy inside and adhering to the outer surface of the cotyledons, cotyledons ± half-globose, facing surfaces undulate, outer surfaces densely echinate, protuberances obscured by spongy testa tissue.</p></tp:treatment-sec><tp:treatment-sec sec-type="etymology" id="SECID0E3ZAG"><title>Etymology.</title><p>The species is named after Eduard Ferdinand de Vogel (*1942). Ed de Vogel is a renowned authority on Malesian orchids, especially those from New Guinea. His contributions to the flora of Sulawesi are perhaps less well known: with almost 2000 specimens of excellent quality collected there in 1973–74 and 1979 – among them the type specimen of this species – he was one of the most prolific plant collectors on the island during the 20<sup>th</sup> century.</p></tp:treatment-sec><tp:treatment-sec sec-type="phenology" id="SECID0EE1AG"><title>Phenology.</title><p>Flowering was recorded in August, fruiting in May.</p></tp:treatment-sec><tp:treatment-sec sec-type="distribution" id="SECID0EJ1AG"><title>Distribution and habitat.</title><p>
            <italic><tp:taxon-name><tp:taxon-name-part taxon-name-part-type="genus" reg="Syzygium">Syzygium</tp:taxon-name-part> <tp:taxon-name-part taxon-name-part-type="species" reg="devogelii">devogelii</tp:taxon-name-part></tp:taxon-name></italic> is endemic to the province of Central Sulawesi, currently known to occur in lower montane forest at two localities in <abbrev xmlns:xlink="http://www.w3.org/1999/xlink" content-type="institution" xlink:title="Lore Lindu National Park" id="ABBRID0E11AG" xlink:type="simple">LLNP</abbrev> from 1350–1400 m elevation (Figure <xref ref-type="fig" rid="F4">4</xref>). In the Bariri NE inventory plot, it was fairly common, growing on mid-slope terraces with Rhodic Ferralsols (<xref ref-type="bibr" rid="B33">IUSS Working Group WRB 2014</xref>) derived from acid plutonic rocks. The forest there was dominated by <tp:taxon-name><tp:taxon-name-part taxon-name-part-type="family">Fagaceae</tp:taxon-name-part></tp:taxon-name>, <tp:taxon-name><tp:taxon-name-part taxon-name-part-type="family">Myrtaceae</tp:taxon-name-part></tp:taxon-name>, <tp:taxon-name><tp:taxon-name-part taxon-name-part-type="family">Burseraceae</tp:taxon-name-part></tp:taxon-name>, <tp:taxon-name><tp:taxon-name-part taxon-name-part-type="family">Lauraceae</tp:taxon-name-part></tp:taxon-name>, and <tp:taxon-name><tp:taxon-name-part taxon-name-part-type="family">Elaeocarpaceae</tp:taxon-name-part></tp:taxon-name> (families with top five <abbrev xmlns:xlink="http://www.w3.org/1999/xlink" xlink:title="Family Importance Values" id="ABBRID0EA3AG" xlink:type="simple">FIV</abbrev>) and contained six other species of <italic><tp:taxon-name><tp:taxon-name-part taxon-name-part-type="genus" reg="Syzygium">Syzygium</tp:taxon-name-part></tp:taxon-name></italic>: <italic><tp:taxon-name><tp:taxon-name-part taxon-name-part-type="genus" reg="Syzygium">S.</tp:taxon-name-part> <tp:taxon-name-part taxon-name-part-type="species" reg="acuminatissimum">acuminatissimum</tp:taxon-name-part></tp:taxon-name></italic>, <tp:taxon-name><tp:taxon-name-part taxon-name-part-type="genus" reg="Syzygium">S.</tp:taxon-name-part> <tp:taxon-name-part taxon-name-part-type="uncertainty-rank">aff.</tp:taxon-name-part> <tp:taxon-name-part taxon-name-part-type="species" reg="baeuerlenii">baeuerlenii</tp:taxon-name-part></tp:taxon-name> (F.Muell.) Craven and Biffin (in <xref ref-type="bibr" rid="B16">Craven et al. 2006</xref>, 135), <italic><tp:taxon-name><tp:taxon-name-part taxon-name-part-type="genus" reg="Syzygium">S.</tp:taxon-name-part> <tp:taxon-name-part taxon-name-part-type="species" reg="lineatum">lineatum</tp:taxon-name-part></tp:taxon-name></italic>, <italic><tp:taxon-name><tp:taxon-name-part taxon-name-part-type="genus" reg="Syzygium">S.</tp:taxon-name-part> <tp:taxon-name-part taxon-name-part-type="species" reg="zeylanicum">zeylanicum</tp:taxon-name-part></tp:taxon-name></italic> (L.) de <xref ref-type="bibr" rid="B12">Candolle (1828</xref>, 260), and two undetermined species (<xref ref-type="bibr" rid="B9">Brambach et al. in press</xref>). See <xref ref-type="bibr" rid="B18">Culmsee and Pitopang (2009)</xref> for more information on the floristics of the Bariri forest.</p></tp:treatment-sec><tp:treatment-sec sec-type="conservation status" id="SECID0EJ5AG"><title>Conservation status.</title><p>
            <italic><tp:taxon-name><tp:taxon-name-part taxon-name-part-type="genus" reg="Syzygium">Syzygium</tp:taxon-name-part> <tp:taxon-name-part taxon-name-part-type="species" reg="devogelii">devogelii</tp:taxon-name-part></tp:taxon-name></italic> has a limited geographical distribution and seems to be restricted to lower montane forest within a narrow elevational belt. Known from only two localities, the <abbrev xmlns:xlink="http://www.w3.org/1999/xlink" xlink:title="Extent Of Occurrence" id="ABBRID0E15AG" xlink:type="simple">EOO</abbrev> and <abbrev xmlns:xlink="http://www.w3.org/1999/xlink" xlink:title="Area Of Occupancy" id="ABBRID0E55AG" xlink:type="simple">AOO</abbrev> cannot be estimated reliably for the species. Because of the low collection density in Central Sulawesi, we believe that the species is more widespread and common than it currently appears. Deforestation has been recorded close to the type locality (using the Global Forest Change website, <xref ref-type="bibr" rid="B27">Hansen et al. 2013</xref>). Given the apparent narrow geographical and elevational distribution, ongoing deforestation and the recommendation to use a precautionary attitude <!--PageBreak-->in conservation assessments (<xref ref-type="bibr" rid="B32">IUCN Standards and Petitions Subcommittee 2014</xref>) we propose a preliminary extinction risk assessment of “Endangered” (EN B1ab(i,ii,iii)).</p></tp:treatment-sec><tp:treatment-sec sec-type="notes" id="SECID0EM6AG"><title>Notes.</title><p>Most species of <italic><tp:taxon-name><tp:taxon-name-part taxon-name-part-type="genus" reg="Syzygium">Syzygium</tp:taxon-name-part></tp:taxon-name></italic> are reported to have cotyledons with rather smooth outer surfaces, unlike the peculiar echinate cotyledons of <italic><tp:taxon-name><tp:taxon-name-part taxon-name-part-type="genus" reg="Syzygium">S.</tp:taxon-name-part> <tp:taxon-name-part taxon-name-part-type="species" reg="devogelii">devogelii</tp:taxon-name-part></tp:taxon-name></italic>. We here interpret the tissue covering the outer surface of the cotyledons (Figure <xref ref-type="fig" rid="F5">5</xref>) and obscuring its protuberances as derived from the testa, as reported for the Australian species <italic><tp:taxon-name><tp:taxon-name-part taxon-name-part-type="genus" reg="Syzygium">Syzygium</tp:taxon-name-part> <tp:taxon-name-part taxon-name-part-type="species" reg="bungadinnia">bungadinnia</tp:taxon-name-part></tp:taxon-name></italic> (F.M.Bailey) <xref ref-type="bibr" rid="B30">Hyland (1983</xref>, 64), but closer examinations of fruit and seed structures are necessary to corroborate this interpretation.</p><!--PageBreak--><p>Juvenile specimens of <italic><tp:taxon-name><tp:taxon-name-part taxon-name-part-type="genus" reg="Syzygium">Syzygium</tp:taxon-name-part> <tp:taxon-name-part taxon-name-part-type="species" reg="balgooyi">balgooyi</tp:taxon-name-part></tp:taxon-name></italic> are similar to <italic><tp:taxon-name><tp:taxon-name-part taxon-name-part-type="genus" reg="Syzygium">S.</tp:taxon-name-part> <tp:taxon-name-part taxon-name-part-type="species" reg="devogelii">devogelii</tp:taxon-name-part></tp:taxon-name></italic> in their leaf shape, colour, and venation. In fact, both species were treated as one morphotype in <xref ref-type="bibr" rid="B18">Culmsee and Pitopang (2009</xref>, <xref ref-type="bibr" rid="B19">2017</xref>). Besides the very different flowers, they can, however, be distinguished by the shape of the young branchlets: strongly flattened and with rounded ridges in <italic><tp:taxon-name><tp:taxon-name-part taxon-name-part-type="genus" reg="Syzygium">S.</tp:taxon-name-part> <tp:taxon-name-part taxon-name-part-type="species" reg="balgooyi">balgooyi</tp:taxon-name-part></tp:taxon-name></italic> (Figure <xref ref-type="fig" rid="F1">1e</xref>) vs ± flattened with 4 narrow wings in <italic><tp:taxon-name><tp:taxon-name-part taxon-name-part-type="genus" reg="Syzygium">S.</tp:taxon-name-part> <tp:taxon-name-part taxon-name-part-type="species" reg="devogelii">devogelii</tp:taxon-name-part></tp:taxon-name></italic> (Figure <xref ref-type="fig" rid="F5">5</xref>).</p></tp:treatment-sec><tp:treatment-sec sec-type="material" id="SECID0EWCBG"><title>Additional specimens examined</title><p>
            <bold>(Paratypes). INDONESIA. Central Sulawesi (Sulawesi Tengah), <abbrev xmlns:xlink="http://www.w3.org/1999/xlink" content-type="institution" xlink:title="Lore Lindu National Park" id="ABBRID0E5CBG" xlink:type="simple">LLNP</abbrev></bold>, Kab. Poso, Kec. Lore Tengah: 9 km NW of Bariri, 100 m east of climate tower, tree-inventory plot Bariri NE, <named-content xmlns:xlink="http://www.w3.org/1999/xlink" content-type="dwc:verbatimCoordinates" xlink:type="simple"><named-content content-type="geo-json" specific-use="{&#34;type&#34;:&#34;Point&#34;,&#34;coordinates&#34;:[120.175000,-1.656667]}" id="NCID0EGDBG" xlink:type="simple">1°39.4'S, 120°10.5'E</named-content></named-content>, 1400 m, 9 Sep 2006: <italic>Culmsee H 1333</italic> (sterile; BO [BO-1938455]!, CEB) &amp; <italic>1378</italic> (sterile; CEB, K [K000993491]!); ibid. loco, 18 Aug 2011: <italic>Brambach F, Mangopo H, Firdaus, Faber M, Tiranda R 0818</italic> (sterile; BO [BO-1938442]!, CEB, GOET [GOET020015]!) &amp; <italic>0845</italic> (sterile; BO [BO-1938443]!, CEB, L!).</p><p>9 km NW of Bariri, 80 m south of climate tower, tree-inventory plot Bariri S, <named-content xmlns:xlink="http://www.w3.org/1999/xlink" content-type="dwc:verbatimCoordinates" xlink:type="simple"><named-content content-type="geo-json" specific-use="{&#34;type&#34;:&#34;Point&#34;,&#34;coordinates&#34;:[120.173333,-1.658333]}" id="NCID0EYDBG" xlink:type="simple">1°39.5'S, 120°10.4'E</named-content></named-content>, 1400 m, Jul 2006: <italic>Culmsee H 1252</italic> (sterile; CEB, GOET [GOET020016]!) &amp; <italic>1564</italic> (flower buds; CEB, L!).</p><fig id="F4" position="float" orientation="portrait"><label>Figure 4.</label><caption><p>Distribution map of four species of <italic><tp:taxon-name><tp:taxon-name-part taxon-name-part-type="genus" reg="Syzygium">Syzygium</tp:taxon-name-part></tp:taxon-name></italic> in Central Sulawesi: <italic><tp:taxon-name><tp:taxon-name-part taxon-name-part-type="genus" reg="Syzygium">Syzygium</tp:taxon-name-part> <tp:taxon-name-part taxon-name-part-type="species" reg="contiguum">contiguum</tp:taxon-name-part></tp:taxon-name></italic> (orange diamonds), <italic><tp:taxon-name><tp:taxon-name-part taxon-name-part-type="genus" reg="Syzygium">S.</tp:taxon-name-part> <tp:taxon-name-part taxon-name-part-type="species" reg="devogelii">devogelii</tp:taxon-name-part></tp:taxon-name></italic> (yellow dots), <italic><tp:taxon-name><tp:taxon-name-part taxon-name-part-type="genus" reg="Syzygium">S.</tp:taxon-name-part> <tp:taxon-name-part taxon-name-part-type="species" reg="eymae">eymae</tp:taxon-name-part></tp:taxon-name></italic> (light blue square), and <italic><tp:taxon-name><tp:taxon-name-part taxon-name-part-type="genus" reg="Syzygium">S.</tp:taxon-name-part> <tp:taxon-name-part taxon-name-part-type="species" reg="galanthum">galanthum</tp:taxon-name-part></tp:taxon-name></italic> (green triangles). Lore Lindu National Park is indicated by a black line. Map created with QGIS (<xref ref-type="bibr" rid="B54">QGIS Development Team 2016</xref>) using the digital elevation model of <xref ref-type="bibr" rid="B34">Jarvis et al. (2008)</xref>.</p></caption><graphic xmlns:xlink="http://www.w3.org/1999/xlink" xlink:href="phytokeys-81-047-g004.jpg" position="float" orientation="portrait" xlink:type="simple" id="oo_140631.jpg"/></fig></tp:treatment-sec><tp:treatment-sec><!--Section generated to contain objects referenced in tp:taxon-treatment.--><fig id="F5" position="float" orientation="portrait"><label>Figure 5.</label><caption><p>
          <italic><tp:taxon-name><tp:taxon-name-part taxon-name-part-type="genus" reg="Syzygium">Syzygium</tp:taxon-name-part> <tp:taxon-name-part taxon-name-part-type="species" reg="devogelii">devogelii</tp:taxon-name-part></tp:taxon-name></italic>: <bold>a</bold> leafy twig with fruit <bold>b</bold> longitudinal section of ripe fruit with inner, flat side of cotyledon and echinate outer surface <bold>c</bold> flower bud, longitudinal section <bold>d</bold> flower bud, exterior view. <bold>a–b</bold> holotype de <italic>Vogel 5293</italic> <bold>c–d</bold> <italic>Culmsee 1564</italic>.</p></caption><graphic xmlns:xlink="http://www.w3.org/1999/xlink" xlink:href="phytokeys-81-047-g005.jpg" position="float" orientation="portrait" xlink:type="simple" id="oo_140632.jpg"/></fig><fig id="F8" position="float" orientation="portrait"><label>Figure 8.</label><caption><p>Leaves of all new species described. Variation of <italic><tp:taxon-name><tp:taxon-name-part taxon-name-part-type="genus" reg="Syzygium">Syzygium</tp:taxon-name-part> <tp:taxon-name-part taxon-name-part-type="species" reg="balgooyi">balgooyi</tp:taxon-name-part></tp:taxon-name></italic> (<bold>a–e</bold>), <italic><tp:taxon-name><tp:taxon-name-part taxon-name-part-type="genus" reg="Syzygium">S.</tp:taxon-name-part> <tp:taxon-name-part taxon-name-part-type="species" reg="contiguum">contiguum</tp:taxon-name-part></tp:taxon-name></italic> (<bold>f</bold>), <italic><tp:taxon-name><tp:taxon-name-part taxon-name-part-type="genus" reg="Syzygium">S.</tp:taxon-name-part> <tp:taxon-name-part taxon-name-part-type="species" reg="devogelii">devogelii</tp:taxon-name-part></tp:taxon-name></italic> (<bold>g</bold>), <italic><tp:taxon-name><tp:taxon-name-part taxon-name-part-type="genus" reg="Syzygium">S.</tp:taxon-name-part> <tp:taxon-name-part taxon-name-part-type="species" reg="eymae">eymae</tp:taxon-name-part></tp:taxon-name></italic> (<bold>h</bold>), and <italic><tp:taxon-name><tp:taxon-name-part taxon-name-part-type="genus" reg="Syzygium">S.</tp:taxon-name-part> <tp:taxon-name-part taxon-name-part-type="species" reg="galanthum">galanthum</tp:taxon-name-part></tp:taxon-name></italic> (<bold>i</bold>). <bold>a</bold> <italic>Brambach et al. 0283</italic> <bold>b</bold> <italic>Brambach et al. 0681</italic> <bold>c</bold> <italic>Brambach et al. 1333</italic> <bold>d</bold> <italic>de Vogel 5413</italic> [L.2517563] <bold>e</bold> <italic>Culmsee r2162</italic> <bold>f</bold> <italic>Culmsee r463</italic> <bold>g</bold> <italic>Brambach et al. 0818</italic> <bold>h</bold> <italic>Eyma 3624</italic> [L.2535689] <bold>i</bold> <italic>Brambach et al. 0533</italic>. Scale bar: 10 cm, valid for all leaves.</p></caption><graphic xmlns:xlink="http://www.w3.org/1999/xlink" xlink:href="phytokeys-81-047-g008.jpg" position="float" orientation="portrait" xlink:type="simple" id="oo_140635.jpg"/></fig><fig id="F1" position="float" orientation="portrait"><label>Figure 1.</label><caption><p>Morphological characters of <italic><tp:taxon-name><tp:taxon-name-part taxon-name-part-type="genus" reg="Syzygium">Syzygium</tp:taxon-name-part> <tp:taxon-name-part taxon-name-part-type="species" reg="balgooyi">balgooyi</tp:taxon-name-part></tp:taxon-name></italic> and <italic><tp:taxon-name><tp:taxon-name-part taxon-name-part-type="genus" reg="Syzygium">S.</tp:taxon-name-part> <tp:taxon-name-part taxon-name-part-type="species" reg="schumannianum">schumannianum</tp:taxon-name-part></tp:taxon-name></italic>. <italic><tp:taxon-name><tp:taxon-name-part taxon-name-part-type="genus" reg="Syzygium">Syzygium</tp:taxon-name-part> <tp:taxon-name-part taxon-name-part-type="species" reg="balgooyi">balgooyi</tp:taxon-name-part></tp:taxon-name></italic> (<bold>a–k</bold>): <bold>a</bold> c. 20 m tall trunk <bold>b</bold> upper leaf surface; <bold>c</bold> lower leaf surface <bold>d</bold> bark with slash <bold>e</bold> ridged shoot apex with subopposite leaves <bold>f</bold> flowers at different stages during anthesis and fruit <bold>g</bold> trunk base with steep narrow buttresses <bold>h</bold> inflorescence with flower buds <bold>i</bold> shoot with young leaves <bold>j</bold> dried flowers before and during anthesis and longitudinal section of flower <bold>k</bold> dried fruit and longitudinal section of fruit showing two cotyledons. <italic><tp:taxon-name><tp:taxon-name-part taxon-name-part-type="genus" reg="Syzygium">Syzygium</tp:taxon-name-part> <tp:taxon-name-part taxon-name-part-type="species" reg="schumannianum">schumannianum</tp:taxon-name-part></tp:taxon-name></italic> (<bold>l–m</bold>): <bold>l</bold> dried flowers before and during anthesis <bold>m</bold> dried fruit. <bold>a–b</bold> and <bold>h–i</bold> <italic>Brambach et al. 1564</italic> <bold>c</bold> <italic>Brambach et al. 0861</italic> <bold>d–e</bold> <italic>Brambach et al. 0628</italic> <bold>f</bold> sighting on Mt Katopas by FB <bold>g</bold> <italic>Brambach et al. 0889</italic>; <bold>j</bold> holotype <italic>van Balgooy 3956</italic> [L.2517558] <bold>k</bold> <italic>de Vogel 5413</italic> [L.2517563] <bold>l</bold> <italic>Wiakabu et al. LAE 50571</italic> [L.2535534] <bold>m</bold> <italic>Brass 13610</italic> [L.2524420]. All scale bars: 1 cm.</p></caption><graphic xmlns:xlink="http://www.w3.org/1999/xlink" xlink:href="phytokeys-81-047-g001.jpg" position="float" orientation="portrait" xlink:type="simple" id="oo_140628.jpg"/></fig></tp:treatment-sec><ref-list><ref id="B54"><mixed-citation xmlns:xlink="http://www.w3.org/1999/xlink" xlink:type="simple">
          <institution xlink:type="simple">QGIS Development Team</institution> (<year>2016</year>) QGIS Geographic Information System. Version 2.14.2-Essen. Open Source Geospatial Foundation Project. <ext-link xlink:type="simple" ext-link-type="uri" xlink:href="http://www.qgis.org">http://www.qgis.org</ext-link> [December 15, 2016]</mixed-citation></ref><ref id="B34"><mixed-citation xmlns:xlink="http://www.w3.org/1999/xlink" xlink:type="simple">
          <person-group><name name-style="western"><surname>Jarvis</surname><given-names>A</given-names></name><name name-style="western"><surname>Reuter</surname><given-names>HI</given-names></name><name name-style="western"><surname>Nelson</surname><given-names>A</given-names></name><name name-style="western"><surname>Guevara</surname><given-names>E</given-names></name></person-group> (<year>2008</year>) Hole-filled SRTM for the globe, Version 4. <ext-link xlink:type="simple" ext-link-type="uri" xlink:href="http://srtm.csi.cgiar.org">http://srtm.csi.cgiar.org</ext-link> [November 5, 2015]</mixed-citation></ref><ref id="B18"><mixed-citation xmlns:xlink="http://www.w3.org/1999/xlink" xlink:type="simple">
          <person-group><name name-style="western"><surname>Culmsee</surname><given-names>H</given-names></name><name name-style="western"><surname>Pitopang</surname><given-names>R</given-names></name></person-group> (<year>2009</year>) <article-title>Tree diversity in sub-montane and lower montane primary rain forests in Central Sulawesi.</article-title> <source>Blumea - Biodiversity, Evolution and Biogeography of Plants</source> <volume>54</volume>: <fpage>119</fpage>–<lpage>123</lpage>. <ext-link xlink:type="simple" ext-link-type="doi" xlink:href="10.3767/000651909X475473">https://doi.org/10.3767/000651909X475473</ext-link></mixed-citation></ref><ref id="B39"><mixed-citation xmlns:xlink="http://www.w3.org/1999/xlink" xlink:type="simple">
          <person-group><name name-style="western"><surname>Masamune</surname><given-names>G</given-names></name></person-group> (<year>1942</year>) Boruneo no kenka shokubutsu. Enumeratio phanerogamarum Bornearum. Taihoku Imperial University, Taihoku, Taiwan.</mixed-citation></ref><ref id="B47"><mixed-citation xmlns:xlink="http://www.w3.org/1999/xlink" xlink:type="simple">
          <person-group><name name-style="western"><surname>Merrill</surname><given-names>ED</given-names></name><name name-style="western"><surname>Perry</surname><given-names>LM</given-names></name></person-group> (<year>1939</year>) <article-title>The Myrtaceous genus <tp:taxon-name><tp:taxon-name-part taxon-name-part-type="genus">Syzygium</tp:taxon-name-part></tp:taxon-name> Gaertner in Borneo.</article-title> <source>Memoirs of the American Academy of Arts and Sciences</source> <volume>18</volume>: <fpage>135</fpage>–<lpage>202</lpage>. <ext-link xlink:type="simple" ext-link-type="doi" xlink:href="10.2307/25058505">https://doi.org/10.2307/25058505</ext-link></mixed-citation></ref><ref id="B33"><mixed-citation xmlns:xlink="http://www.w3.org/1999/xlink" xlink:type="simple">
          <institution xlink:type="simple">IUSS Working Group WRB</institution> (<year>2014</year>) <source>World Reference Base for Soil Resources 2014. International soil classification system for naming soils and creating legends for soil maps.</source> <publisher-name>FAO</publisher-name>, <publisher-loc>Rome</publisher-loc>, <size units="page">181 pp</size>. <ext-link xlink:type="simple" ext-link-type="uri" xlink:href="http://www.fao.org/3/a-i3794e.pdf">http://www.fao.org/3/a-i3794e.pdf</ext-link></mixed-citation></ref><ref id="B16"><mixed-citation xmlns:xlink="http://www.w3.org/1999/xlink" xlink:type="simple">
          <person-group><name name-style="western"><surname>Craven</surname><given-names>LA</given-names></name><name name-style="western"><surname>Biffin</surname><given-names>E</given-names></name><name name-style="western"><surname>Ashton</surname><given-names>PS</given-names></name></person-group> (<year>2006</year>) <article-title><tp:taxon-name><tp:taxon-name-part taxon-name-part-type="genus">Acmena</tp:taxon-name-part></tp:taxon-name>, Acmenosperma, <tp:taxon-name><tp:taxon-name-part taxon-name-part-type="genus">Cleistocalyx</tp:taxon-name-part></tp:taxon-name>, Piliocalyx and Waterhousea Formally Transferred to <tp:taxon-name><tp:taxon-name-part taxon-name-part-type="genus">Syzygium</tp:taxon-name-part></tp:taxon-name> (<tp:taxon-name><tp:taxon-name-part taxon-name-part-type="family">Myrtaceae</tp:taxon-name-part></tp:taxon-name>).</article-title> <source>Blumea - Biodiversity, Evolution and Biogeography of Plants</source> <volume>51</volume>: <fpage>131</fpage>–<lpage>142</lpage>. <ext-link xlink:type="simple" ext-link-type="doi" xlink:href="10.3767/000651906X622382">https://doi.org/10.3767/000651906X622382</ext-link></mixed-citation></ref><ref id="B12"><mixed-citation xmlns:xlink="http://www.w3.org/1999/xlink" xlink:type="simple">
          <person-group><name name-style="western"><surname>Candolle</surname><given-names>AP de</given-names></name></person-group> (<year>1828</year>) Prodromus systematis naturalis regni vegetabilis 3. Treuttel &amp; Würtz, Paris. <ext-link xlink:type="simple" ext-link-type="uri" xlink:href="http://biodiversitylibrary.org/page/152793">http://biodiversitylibrary.org/page/152793</ext-link></mixed-citation></ref><ref id="B9"><mixed-citation xmlns:xlink="http://www.w3.org/1999/xlink" xlink:type="simple">
          <person-group><name name-style="western"><surname>Brambach</surname><given-names>F</given-names></name><name name-style="western"><surname>Byng</surname><given-names>JW</given-names></name><name name-style="western"><surname>Culmsee</surname><given-names>H</given-names></name></person-group> (<year>in press</year>) Diversity, endemism, and composition of tropical mountain forest communities in Sulawesi, Indonesia, in relation to elevation and soil properties. Perspectives in Plant Ecology, Evolution and Systematics.</mixed-citation></ref><ref id="B27"><mixed-citation xmlns:xlink="http://www.w3.org/1999/xlink" xlink:type="simple">
          <person-group><name name-style="western"><surname>Hansen</surname><given-names>MC</given-names></name><name name-style="western"><surname>Potapov</surname><given-names>PV</given-names></name><name name-style="western"><surname>Moore</surname><given-names>R</given-names></name><name name-style="western"><surname>Hancher</surname><given-names>M</given-names></name><name name-style="western"><surname>Turubanova</surname><given-names>SA</given-names></name><name name-style="western"><surname>Tyukavina</surname><given-names>A</given-names></name><name name-style="western"><surname>Thau</surname><given-names>D</given-names></name><name name-style="western"><surname>Stehman</surname><given-names>SV</given-names></name><name name-style="western"><surname>Goetz</surname><given-names>SJ</given-names></name><name name-style="western"><surname>Loveland</surname><given-names>TR</given-names></name><name name-style="western"><surname>Kommareddy</surname><given-names>A</given-names></name><name name-style="western"><surname>Egorov</surname><given-names>A</given-names></name><name name-style="western"><surname>Chini</surname><given-names>L</given-names></name><name name-style="western"><surname>Justice</surname><given-names>CO</given-names></name><name name-style="western"><surname>Townshend</surname><given-names>JRG</given-names></name></person-group> (<year>2013</year>) <article-title>High-Resolution Global Maps of 21st-Century Forest Cover Change.</article-title> <source>Science</source> <volume>342</volume>: <fpage>850</fpage>–<lpage>853</lpage>. <ext-link xlink:type="simple" ext-link-type="doi" xlink:href="10.1126/science.1244693">https://doi.org/10.1126/science.1244693</ext-link></mixed-citation></ref><ref id="B32"><mixed-citation xmlns:xlink="http://www.w3.org/1999/xlink" xlink:type="simple">
          <person-group><name name-style="western"><surname>IUCN</surname><given-names>Standards and Petitions Subcommittee</given-names></name></person-group> (<year>2017</year>) Guidelines for Using the IUCN Red List Categories and Criteria. Version 13. Prepared by the Standards and Petitions Subcommittee. IUCN, 87 pp. <ext-link xlink:type="simple" ext-link-type="uri" xlink:href="http://www.iucnredlist.org/documents/RedListGuidelines.pdf">http://www.iucnredlist.org/documents/RedListGuidelines.pdf</ext-link></mixed-citation></ref><ref id="B30"><mixed-citation xmlns:xlink="http://www.w3.org/1999/xlink" xlink:type="simple">
          <person-group><name name-style="western"><surname>Hyland</surname><given-names>BP</given-names></name></person-group> (<year>1983</year>) <article-title>A Revision of <tp:taxon-name><tp:taxon-name-part taxon-name-part-type="genus">Syzygium</tp:taxon-name-part></tp:taxon-name> and Allied Genera (<tp:taxon-name><tp:taxon-name-part taxon-name-part-type="family">Myrtaceae</tp:taxon-name-part></tp:taxon-name>) in Australia.</article-title> <source>Australian Journal of Botany Supplementary Series</source> <volume>13</volume>: <fpage>1</fpage>–<lpage>164</lpage>. <ext-link xlink:type="simple" ext-link-type="doi" xlink:href="10.1071/BT8309001">https://doi.org/10.1071/BT8309001</ext-link></mixed-citation></ref><ref id="B19"><mixed-citation xmlns:xlink="http://www.w3.org/1999/xlink" xlink:type="simple">
          <person-group><name name-style="western"><surname>Culmsee</surname><given-names>H</given-names></name><name name-style="western"><surname>Pitopang</surname><given-names>R</given-names></name></person-group> (<year>2017</year>) Erratum: Tree diversity in sub-montane and lower montane primary rain forests in Central Sulawesi. Blumea - Biodiversity, Evolution and Biogeography of Plants 62: 6. <ext-link xlink:type="simple" ext-link-type="doi" xlink:href="10.3767/000651917X694813">https://doi.org/10.3767/000651917X694813</ext-link></mixed-citation></ref></ref-list></tp:taxon-treatment>
