# Supplementary material for: Five new species of Syzygium (Myrtaceae) from Sulawesi, Indonesia
Source: PhytoKeys. 2017 Jun 15;(81):47–78. doi: 10.3897/phytokeys.81.13488 (PMC5523871; doi:10.3897/phytokeys.81.13488)
Supplement: XML Treatment for Syzygium eymae [file phytokeys.81.13488-treatment4.xml]

<!DOCTYPE tp:taxon-treatment
  PUBLIC "-//TaxonX//DTD Taxonomic Treatment Publishing DTD v0 20100105//EN" "tax-treatment-NSO.dtd">
<tp:taxon-treatment xmlns:tp="http://www.plazi.org/taxpub"><tp:treatment-meta><kwd-group><label>Taxon classification</label><kwd><named-content xmlns:xlink="http://www.w3.org/1999/xlink" content-type="kingdom">Plantae</named-content></kwd><kwd><named-content xmlns:xlink="http://www.w3.org/1999/xlink" content-type="order">Myrtales</named-content></kwd><kwd><named-content xmlns:xlink="http://www.w3.org/1999/xlink" content-type="family">Myrtaceae</named-content></kwd></kwd-group><mixed-citation publication-type="journal"><person-group><name><surname>Brambach</surname><given-names>Fabian</given-names></name><name><surname>Byng</surname><given-names>James W.</given-names></name><name><surname>Culmsee</surname><given-names>Heike</given-names></name></person-group><article-title>Five new species of <italic><tp:taxon-name><tp:taxon-name-part taxon-name-part-type="genus" reg="Syzygium">Syzygium</tp:taxon-name-part></tp:taxon-name></italic> (<tp:taxon-name><tp:taxon-name-part taxon-name-part-type="family">Myrtaceae</tp:taxon-name-part></tp:taxon-name>) from Sulawesi, Indonesia</article-title><source>PhytoKeys</source><day>15</day><month>6</month><year>2017</year><volume>2017</volume><issue>81</issue><fpage>47</fpage><lpage>78</lpage><pub-id pub-id-type="doi">10.3897/phytokeys.81.13488</pub-id></mixed-citation></tp:treatment-meta><tp:nomenclature><label>4.</label><tp:taxon-name>
            <tp:taxon-name-part taxon-name-part-type="genus" reg="Syzygium">Syzygium</tp:taxon-name-part>
            <tp:taxon-name-part taxon-name-part-type="species" reg="eymae">eymae</tp:taxon-name-part>
            <object-id xmlns:xlink="http://www.w3.org/1999/xlink" content-type="ipni" xlink:type="simple">urn:lsid:ipni.org:names:60474724-2</object-id>
          </tp:taxon-name><tp:taxon-authority>Brambach, Byng &amp; Culmsee</tp:taxon-authority><tp:taxon-status xmlns:xlink="http://www.w3.org/1999/xlink" xlink:type="simple">sp. nov.</tp:taxon-status><xref ref-type="fig" rid="F4">Figures 4</xref><xref ref-type="fig" rid="F6">, 6</xref><xref ref-type="fig" rid="F8">, 8</xref><!--PageBreak--></tp:nomenclature><tp:treatment-sec sec-type="diagnosis" id="SECID0EAIBG"><title>Diagnosis.</title><p>
            <italic><tp:taxon-name><tp:taxon-name-part taxon-name-part-type="genus" reg="Syzygium">Syzygium</tp:taxon-name-part> <tp:taxon-name-part taxon-name-part-type="species" reg="eymae">eymae</tp:taxon-name-part></tp:taxon-name></italic> is characterised by small (usually 2.3–4 × 1.5–2.5 cm), (sub-)sessile, leaves with thickly coriaceous, (broadly) elliptic or obovate blades, dense terminal inflorescences, and small, pyriform flowers with a calyptrate calyx that bears a minute apical opening and splits irregularly at anthesis. It differs from the morphologically similar <italic><tp:taxon-name><tp:taxon-name-part taxon-name-part-type="genus" reg="Syzygium">Syzygium</tp:taxon-name-part> <tp:taxon-name-part taxon-name-part-type="species" reg="paradoxum">paradoxum</tp:taxon-name-part></tp:taxon-name></italic> (Merr.) <xref ref-type="bibr" rid="B39">Masamune (1942</xref>, 536) in angular young branchlets (vs terete), leaves without conspicuous gland dots (vs leaves conspicuously gland-dotted beneath), fewer pairs of secondary veins (5–7 vs 10–14), and smaller (5–6 × 3 vs c. 12 × 5 mm in mature buds), pyriform flowers without anthopodia (vs infundibuliform with anthopodia 5–7 mm long). Floral formula B1 Bt2 (K4?* C4?*) A∞* Ĝ(2)┼ Vx?.</p></tp:treatment-sec><tp:treatment-sec sec-type="material" id="SECID0EAJBG"><title>Type.</title><p>INDONESIA. Central Sulawesi (Sulawesi Tengah), Kab. Tojo Una-Una, Border of Kec. Ulubongka and Kec. Ampana Tete, Mt Lumut, between summit and western secondary peak, c. <named-content xmlns:xlink="http://www.w3.org/1999/xlink" content-type="dwc:verbatimCoordinates" xlink:type="simple"><named-content content-type="geo-json" specific-use="{&#34;type&#34;:&#34;Point&#34;,&#34;coordinates&#34;:[121.793333,-1.205000]}" id="NCID0EJJBG" xlink:type="simple">1°12.3'S, 121°47.6'E</named-content></named-content>, ± 2200 m (“Selebes, Res. Menado. O.afd. Poso. G. Lóemoet, Pilaartop en W. bijtop. (summit)”), 5 Sep 1938: <italic>Eyma 3624</italic> (flowers; holotype U [U.1439024]!; isotypes: BO [BO-1679767]!, L [L.2535689]!).</p></tp:treatment-sec><tp:treatment-sec sec-type="description" id="SECID0EQJBG"><title>Description.</title><p>
            <bold>Trees</bold>, height, <bold>bark</bold> and wood unknown. Young <bold>branchlets</bold> slender, 0.5–1 × 1–2 mm, rectangular in cross section, ridges arising at the petioles and running downwards to next node, epidermis drying reddish black; remaining angular or becoming ± terete, bark reddish brown and scaly; with 1–2 pairs of minute cataphylls near the base of the current flush.</p><p>
            <bold>Leaves</bold> opposite, (sub-)sessile. Petioles 0.5–2 × 1–1.5 mm, absent or very short and stout, drying black. Blades (1.8–) 2.3–4 (–5.2) × (1.2–) 1.5–2.5 (–3.1) cm, ratio <!--PageBreak-->1.3–2, (broadly) elliptic or (broadly) obovate, base obtuse or rounded, apex rounded, acute, or shortly acuminate, margin revolute; thickly coriaceous (c. 0.3 mm thick), dull, drying dark reddish grey to reddish black above, (very) dusky red beneath; without black gland dots. Midrib impressed above, prominent, rounded, and darker than the lamina beneath. Secondary vein pairs (4–) 5–7, 3–10 mm apart, channelled and inconspicuous above, (slightly) prominent and more reddish than the lamina beneath; intersecondary veins sometimes present. Tertiary veins reticulate, channelled above, indistinct beneath. Inner intramarginal vein 1–2 mm from leaf margin, looping; outer intramarginal vein not present.</p><p>
            <bold>Inflorescences</bold> terminal, 2-nodate metabotryoids, ≤ 3 cm long, peduncles ≤ 1 cm long, axes angular. Bracts c. 1–1.5 mm long, deltate, keeled, caducous; bracteoles 2 per flower, c. 1 mm long, similar to bracts.</p><p>
            <bold>Flowers</bold> ≤ 10 per inflorescence, within the inflorescence in triads, anthopodium absent, mature buds 5–6 × 3 mm. Hypanthium 4–5 × 4–5 mm, pyriform, smooth, hypanthium rim 1.5 mm long. Calyx lobes calyptrate with small apical opening, slightly lighter-coloured than hypanthium when dry, splitting irregularly at anthesis, caducous. Petals calyptrate, adhering to the calyx. Stamens c. 50, filaments 6–7 mm long, white, anthers c. 0.4 mm long, ellipsoid. Ovary bilocular, ovules several per locule, ascending. Style 6–7 mm long, pointed.</p><p>
            <bold>Fruits</bold> and <bold>seeds</bold> unknown.</p></tp:treatment-sec><tp:treatment-sec sec-type="etymology" id="SECID0EQKBG"><title>Etymology.</title><p>The species is named after Pierre Joseph Eyma (1903-1945), one of the early botanists to explore the mountainous regions of Central Sulawesi (<xref ref-type="bibr" rid="B24">Eyma 1940</xref>, <xref ref-type="bibr" rid="B61">van Steenis-Kruseman and van Welzen 2014</xref>). Eyma collected many valuable specimens from high-elevation areas, including the type specimen of this species.</p></tp:treatment-sec><tp:treatment-sec sec-type="phenology" id="SECID0E5KBG"><title>Phenology.</title><p>The species was collected in flowering state in September 1938.</p></tp:treatment-sec><tp:treatment-sec sec-type="distribution" id="SECID0EDLBG"><title>Distribution and habitat.</title><p>
            <italic><tp:taxon-name><tp:taxon-name-part taxon-name-part-type="genus" reg="Syzygium">S.</tp:taxon-name-part> <tp:taxon-name-part taxon-name-part-type="species" reg="eymae">eymae</tp:taxon-name-part></tp:taxon-name></italic> is endemic to the province of Central Sulawesi and currently only known from the type locality: Mt Lumut on Sulawesi`s eastern peninsula (Figure <xref ref-type="fig" rid="F4">4</xref>). No information on habitat is given on the label of the type specimen. Mt Lumut is made up of ultramafic rocks (<xref ref-type="bibr" rid="B26">Geological Research and Development Centre 1993</xref>) and upper montane (cloud) forest would be the expected vegetation type there at 2200 m.</p></tp:treatment-sec><tp:treatment-sec sec-type="conservation status" id="SECID0E3LBG"><title>Conservation status.</title><p>With only the type specimen known, we consider <italic><tp:taxon-name><tp:taxon-name-part taxon-name-part-type="genus" reg="Syzygium">S.</tp:taxon-name-part> <tp:taxon-name-part taxon-name-part-type="species" reg="eymae">eymae</tp:taxon-name-part></tp:taxon-name></italic> “Data Deficient” (DD) at present, following the IUCN Red List Categories and Criteria (<xref ref-type="bibr" rid="B31">IUCN 2012</xref>).</p></tp:treatment-sec><tp:treatment-sec sec-type="notes" id="SECID0ERMBG"><title>Notes.</title><p>The species of tribe <italic><tp:taxon-name><tp:taxon-name-part taxon-name-part-type="genus" reg="Syzygieae">Syzygieae</tp:taxon-name-part></tp:taxon-name></italic> Wilson (in <xref ref-type="bibr" rid="B68">Wilson et al. 2005</xref>, 15) bearing a calyptrate calyx have mostly been treated under the genus <italic><tp:taxon-name><tp:taxon-name-part taxon-name-part-type="genus" reg="Cleistocalyx">Cleistocalyx</tp:taxon-name-part></tp:taxon-name></italic> <xref ref-type="bibr" rid="B8">Blume (1850</xref>, 84, see <xref ref-type="bibr" rid="B44">Merrill and Perry 1937</xref>). The calyptrate calyx is a relatively rare character, currently known to occur in only about 30 of the &gt; 1200 species of <italic><tp:taxon-name><tp:taxon-name-part taxon-name-part-type="genus" reg="Syzygieae">Syzygieae</tp:taxon-name-part></tp:taxon-name></italic> (<xref ref-type="bibr" rid="B44">Merrill and Perry 1937</xref>, <xref ref-type="bibr" rid="B14">Chantaranothai and Parnell 1993</xref>, <xref ref-type="bibr" rid="B63">Takeuchi 2002</xref>, <xref ref-type="bibr" rid="B6">Biffin et al. 2005</xref>, <xref ref-type="bibr" rid="B15">Craven and Biffin 2010</xref>). Its occurrence, however, is widely spread over the phylogenetic tree of the tribe; so <italic><tp:taxon-name><tp:taxon-name-part taxon-name-part-type="genus" reg="Cleistocalyx">Cleistocalyx</tp:taxon-name-part></tp:taxon-name></italic> is not monophyletic and has therefore been synonymised under an expanded <italic><tp:taxon-name><tp:taxon-name-part taxon-name-part-type="genus" reg="Syzygium">Syzygium</tp:taxon-name-part></tp:taxon-name></italic> (<xref ref-type="bibr" rid="B16">Craven et al. 2006</xref>, <xref ref-type="bibr" rid="B15">Craven and Biffin 2010</xref>).</p><!--PageBreak--><!--PageBreak--><p>The flowers of <italic><tp:taxon-name><tp:taxon-name-part taxon-name-part-type="genus" reg="Cleistocalyx">Cleistocalyx</tp:taxon-name-part></tp:taxon-name></italic> are described as having “calyptrate calyces, the undivided, often more or less indurated upper parts of which fall as a lid”, the lid often remaining attached at one side of the flower at early anthesis (<xref ref-type="bibr" rid="B44">Merrill and Perry 1937</xref>). In <italic><tp:taxon-name><tp:taxon-name-part taxon-name-part-type="genus" reg="Syzygium">S.</tp:taxon-name-part> <tp:taxon-name-part taxon-name-part-type="species" reg="eymae">eymae</tp:taxon-name-part></tp:taxon-name></italic>, the calyx clearly has the form of a calyptra, but at anthesis it splits irregularly into four or five parts, starting with a minute (&lt; 0.5 mm diam.) apical opening (Figure <xref ref-type="fig" rid="F6">6</xref>). One or several of the irregular segments may remain attached to the hypanthium rim shortly after anthesis before eventually being shed. The mode of dehiscence of the calyx thus seems to represent an intermediate condition between <italic><tp:taxon-name><tp:taxon-name-part taxon-name-part-type="genus" reg="Cleistocalyx">Cleistocalyx</tp:taxon-name-part></tp:taxon-name></italic> and classical <italic><tp:taxon-name><tp:taxon-name-part taxon-name-part-type="genus" reg="Syzygium">Syzygium</tp:taxon-name-part></tp:taxon-name></italic>, similar to the situation in <italic><tp:taxon-name><tp:taxon-name-part taxon-name-part-type="genus" reg="Syzygium">Syzygium</tp:taxon-name-part> <tp:taxon-name-part taxon-name-part-type="species" reg="apodophyllum">apodophyllum</tp:taxon-name-part></tp:taxon-name></italic> (F.Muell.) <xref ref-type="bibr" rid="B30">Hyland (1983</xref>, 49) from Queensland, Australia.</p><p>Most species of <italic><tp:taxon-name><tp:taxon-name-part taxon-name-part-type="genus" reg="Syzygium">Syzygium</tp:taxon-name-part></tp:taxon-name></italic> with calyptrate calyces are clearly different from <italic><tp:taxon-name><tp:taxon-name-part taxon-name-part-type="genus" reg="Syzygium">S.</tp:taxon-name-part> <tp:taxon-name-part taxon-name-part-type="species" reg="eymae">eymae</tp:taxon-name-part></tp:taxon-name></italic> in their much larger leaves with more pairs of secondary veins. The few small-leaved species can all be easily distinguished: <italic><tp:taxon-name><tp:taxon-name-part taxon-name-part-type="genus" reg="Syzygium">S.</tp:taxon-name-part> <tp:taxon-name-part taxon-name-part-type="species" reg="paradoxum">paradoxum</tp:taxon-name-part></tp:taxon-name></italic> from Borneo differs by the characters given in the diagnosis. <italic><tp:taxon-name><tp:taxon-name-part taxon-name-part-type="genus" reg="Syzygium">S.</tp:taxon-name-part> <tp:taxon-name-part taxon-name-part-type="species" reg="pseudocalcicola">pseudocalcicola</tp:taxon-name-part></tp:taxon-name></italic> Craven &amp; Biffin (in <xref ref-type="bibr" rid="B16">Craven et al. 2006</xref>, 139) from the Philippines and <italic><tp:taxon-name><tp:taxon-name-part taxon-name-part-type="genus" reg="Syzygium">S.</tp:taxon-name-part> <tp:taxon-name-part taxon-name-part-type="species" reg="canicortex">canicortex</tp:taxon-name-part></tp:taxon-name></italic> <xref ref-type="bibr" rid="B30">Hyland (1983</xref>, 66) from Queensland have many, closely parallel secondary veins and caudate leaf apices, <italic><tp:taxon-name><tp:taxon-name-part taxon-name-part-type="genus" reg="Syzygium">S.</tp:taxon-name-part> <tp:taxon-name-part taxon-name-part-type="species" reg="apodophyllum">apodophyllum</tp:taxon-name-part></tp:taxon-name></italic> has ovate leaves with a long-acuminate apex and clavate flowers.</p><p>
            <italic><tp:taxon-name><tp:taxon-name-part taxon-name-part-type="genus" reg="Syzygium">Syzygium</tp:taxon-name-part> <tp:taxon-name-part taxon-name-part-type="species" reg="eymae">eymae</tp:taxon-name-part></tp:taxon-name></italic> is also superficially similar <italic><tp:taxon-name><tp:taxon-name-part taxon-name-part-type="genus" reg="Syzygium">S.</tp:taxon-name-part> <tp:taxon-name-part taxon-name-part-type="species" reg="paucivenium">paucivenium</tp:taxon-name-part></tp:taxon-name></italic> (Merr.) <xref ref-type="bibr" rid="B43">Merrill (1951</xref>, 408) from Taiwan and the Philippines, but can easily be distinguished from that species by the leaves with channeled, inconspicuous secondary veins on the upper surface (vs. prominent and distinct), smaller inflorescences (&lt;10 vs 20–30 flowers), smaller flowers (mature buds 5–6 vs. 9 mm long), and the presence of the calyptrate calyx (vs. truncate to shallowly lobed).</p><p>Several specimens collected on Mt Rorekautimbu in <abbrev xmlns:xlink="http://www.w3.org/1999/xlink" content-type="institution" xlink:title="Lore Lindu National Park" id="ABBRID0EDUBG" xlink:type="simple">LLNP</abbrev> at 2400 m (e.g. <italic>Brambach et al. 0768</italic>) may belong here. They are morphologically similar to the type specimen, but have longer petioles. Since we currently lack flowering material of these specimens and because of the large distance between the respective collection localities, we prefer to await more specimens before incorporating these collections in <italic><tp:taxon-name><tp:taxon-name-part taxon-name-part-type="genus" reg="Syzygium">S.</tp:taxon-name-part> <tp:taxon-name-part taxon-name-part-type="species" reg="eymae">eymae</tp:taxon-name-part></tp:taxon-name></italic>.</p><fig id="F5" position="float" orientation="portrait"><label>Figure 5.</label><caption><p>
          <italic><tp:taxon-name><tp:taxon-name-part taxon-name-part-type="genus" reg="Syzygium">Syzygium</tp:taxon-name-part> <tp:taxon-name-part taxon-name-part-type="species" reg="devogelii">devogelii</tp:taxon-name-part></tp:taxon-name></italic>: <bold>a</bold> leafy twig with fruit <bold>b</bold> longitudinal section of ripe fruit with inner, flat side of cotyledon and echinate outer surface <bold>c</bold> flower bud, longitudinal section <bold>d</bold> flower bud, exterior view. <bold>a–b</bold> holotype de <italic>Vogel 5293</italic> <bold>c–d</bold> <italic>Culmsee 1564</italic>.</p></caption><graphic xmlns:xlink="http://www.w3.org/1999/xlink" xlink:href="phytokeys-81-047-g005.jpg" position="float" orientation="portrait" xlink:type="simple" id="oo_140632.jpg"/></fig></tp:treatment-sec><tp:treatment-sec><!--Section generated to contain objects referenced in tp:taxon-treatment.--><fig id="F4" position="float" orientation="portrait"><label>Figure 4.</label><caption><p>Distribution map of four species of <italic><tp:taxon-name><tp:taxon-name-part taxon-name-part-type="genus" reg="Syzygium">Syzygium</tp:taxon-name-part></tp:taxon-name></italic> in Central Sulawesi: <italic><tp:taxon-name><tp:taxon-name-part taxon-name-part-type="genus" reg="Syzygium">Syzygium</tp:taxon-name-part> <tp:taxon-name-part taxon-name-part-type="species" reg="contiguum">contiguum</tp:taxon-name-part></tp:taxon-name></italic> (orange diamonds), <italic><tp:taxon-name><tp:taxon-name-part taxon-name-part-type="genus" reg="Syzygium">S.</tp:taxon-name-part> <tp:taxon-name-part taxon-name-part-type="species" reg="devogelii">devogelii</tp:taxon-name-part></tp:taxon-name></italic> (yellow dots), <italic><tp:taxon-name><tp:taxon-name-part taxon-name-part-type="genus" reg="Syzygium">S.</tp:taxon-name-part> <tp:taxon-name-part taxon-name-part-type="species" reg="eymae">eymae</tp:taxon-name-part></tp:taxon-name></italic> (light blue square), and <italic><tp:taxon-name><tp:taxon-name-part taxon-name-part-type="genus" reg="Syzygium">S.</tp:taxon-name-part> <tp:taxon-name-part taxon-name-part-type="species" reg="galanthum">galanthum</tp:taxon-name-part></tp:taxon-name></italic> (green triangles). Lore Lindu National Park is indicated by a black line. Map created with QGIS (<xref ref-type="bibr" rid="B54">QGIS Development Team 2016</xref>) using the digital elevation model of <xref ref-type="bibr" rid="B34">Jarvis et al. (2008)</xref>.</p></caption><graphic xmlns:xlink="http://www.w3.org/1999/xlink" xlink:href="phytokeys-81-047-g004.jpg" position="float" orientation="portrait" xlink:type="simple" id="oo_140631.jpg"/></fig><fig id="F6" position="float" orientation="portrait"><label>Figure 6.</label><caption><p>
          <italic><tp:taxon-name><tp:taxon-name-part taxon-name-part-type="genus" reg="Syzygium">Syzygium</tp:taxon-name-part> <tp:taxon-name-part taxon-name-part-type="species" reg="eymae">eymae</tp:taxon-name-part></tp:taxon-name></italic>: <bold>a</bold> leafy twig <bold>b</bold> flower after shedding of calyx and stamens <bold>c</bold> closed pyriform flower, calyptrate calyx with minute apical opening. All drawings from isotype (L) <italic>Eyma 3624</italic>.</p></caption><graphic xmlns:xlink="http://www.w3.org/1999/xlink" xlink:href="phytokeys-81-047-g006.jpg" position="float" orientation="portrait" xlink:type="simple" id="oo_140633.jpg"/></fig><fig id="F8" position="float" orientation="portrait"><label>Figure 8.</label><caption><p>Leaves of all new species described. Variation of <italic><tp:taxon-name><tp:taxon-name-part taxon-name-part-type="genus" reg="Syzygium">Syzygium</tp:taxon-name-part> <tp:taxon-name-part taxon-name-part-type="species" reg="balgooyi">balgooyi</tp:taxon-name-part></tp:taxon-name></italic> (<bold>a–e</bold>), <italic><tp:taxon-name><tp:taxon-name-part taxon-name-part-type="genus" reg="Syzygium">S.</tp:taxon-name-part> <tp:taxon-name-part taxon-name-part-type="species" reg="contiguum">contiguum</tp:taxon-name-part></tp:taxon-name></italic> (<bold>f</bold>), <italic><tp:taxon-name><tp:taxon-name-part taxon-name-part-type="genus" reg="Syzygium">S.</tp:taxon-name-part> <tp:taxon-name-part taxon-name-part-type="species" reg="devogelii">devogelii</tp:taxon-name-part></tp:taxon-name></italic> (<bold>g</bold>), <italic><tp:taxon-name><tp:taxon-name-part taxon-name-part-type="genus" reg="Syzygium">S.</tp:taxon-name-part> <tp:taxon-name-part taxon-name-part-type="species" reg="eymae">eymae</tp:taxon-name-part></tp:taxon-name></italic> (<bold>h</bold>), and <italic><tp:taxon-name><tp:taxon-name-part taxon-name-part-type="genus" reg="Syzygium">S.</tp:taxon-name-part> <tp:taxon-name-part taxon-name-part-type="species" reg="galanthum">galanthum</tp:taxon-name-part></tp:taxon-name></italic> (<bold>i</bold>). <bold>a</bold> <italic>Brambach et al. 0283</italic> <bold>b</bold> <italic>Brambach et al. 0681</italic> <bold>c</bold> <italic>Brambach et al. 1333</italic> <bold>d</bold> <italic>de Vogel 5413</italic> [L.2517563] <bold>e</bold> <italic>Culmsee r2162</italic> <bold>f</bold> <italic>Culmsee r463</italic> <bold>g</bold> <italic>Brambach et al. 0818</italic> <bold>h</bold> <italic>Eyma 3624</italic> [L.2535689] <bold>i</bold> <italic>Brambach et al. 0533</italic>. Scale bar: 10 cm, valid for all leaves.</p></caption><graphic xmlns:xlink="http://www.w3.org/1999/xlink" xlink:href="phytokeys-81-047-g008.jpg" position="float" orientation="portrait" xlink:type="simple" id="oo_140635.jpg"/></fig></tp:treatment-sec><ref-list><ref id="B54"><mixed-citation xmlns:xlink="http://www.w3.org/1999/xlink" xlink:type="simple">
          <institution xlink:type="simple">QGIS Development Team</institution> (<year>2016</year>) QGIS Geographic Information System. Version 2.14.2-Essen. Open Source Geospatial Foundation Project. <ext-link xlink:type="simple" ext-link-type="uri" xlink:href="http://www.qgis.org">http://www.qgis.org</ext-link> [December 15, 2016]</mixed-citation></ref><ref id="B34"><mixed-citation xmlns:xlink="http://www.w3.org/1999/xlink" xlink:type="simple">
          <person-group><name name-style="western"><surname>Jarvis</surname><given-names>A</given-names></name><name name-style="western"><surname>Reuter</surname><given-names>HI</given-names></name><name name-style="western"><surname>Nelson</surname><given-names>A</given-names></name><name name-style="western"><surname>Guevara</surname><given-names>E</given-names></name></person-group> (<year>2008</year>) Hole-filled SRTM for the globe, Version 4. <ext-link xlink:type="simple" ext-link-type="uri" xlink:href="http://srtm.csi.cgiar.org">http://srtm.csi.cgiar.org</ext-link> [November 5, 2015]</mixed-citation></ref><ref id="B39"><mixed-citation xmlns:xlink="http://www.w3.org/1999/xlink" xlink:type="simple">
          <person-group><name name-style="western"><surname>Masamune</surname><given-names>G</given-names></name></person-group> (<year>1942</year>) Boruneo no kenka shokubutsu. Enumeratio phanerogamarum Bornearum. Taihoku Imperial University, Taihoku, Taiwan.</mixed-citation></ref><ref id="B24"><mixed-citation xmlns:xlink="http://www.w3.org/1999/xlink" xlink:type="simple">
          <person-group><name name-style="western"><surname>Eyma</surname><given-names>PJ</given-names></name></person-group> (<year>1940</year>) <article-title>Bergtochten en Zuid- en Centraal Celebes.</article-title> <source>Nederlandsch-Indische Vereeniging voor Bergsport - Mededeelingen</source> <volume>17</volume>: <fpage>14</fpage>–<lpage>19</lpage>.</mixed-citation></ref><ref id="B61"><mixed-citation xmlns:xlink="http://www.w3.org/1999/xlink" xlink:type="simple">
          <person-group><name name-style="western"><surname>Steenis-Kruseman</surname><given-names>MJ van</given-names></name><name name-style="western"><surname>Welzen</surname><given-names>PC van</given-names></name></person-group> (<year>2014</year>) Cyclopaedia of Malesian Collectors. <ext-link xlink:type="simple" ext-link-type="uri" xlink:href="http://www.nationaalherbarium.nl/FMCollectors/">http://www.nationaalherbarium.nl/FMCollectors/</ext-link> [August 20, 2016]</mixed-citation></ref><ref id="B26"><mixed-citation xmlns:xlink="http://www.w3.org/1999/xlink" xlink:type="simple">
          <institution xlink:type="simple">Geological Research and Development Centre</institution> (<year>1993</year>) 1:1M map containing the combined bedrock and superficial geology and age information covering the entire Indonesian Archipelago. <ext-link xlink:type="simple" ext-link-type="uri" xlink:href="http://portal.onegeology.org/OnegeologyGlobal/">http://portal.onegeology.org/OnegeologyGlobal/</ext-link></mixed-citation></ref><ref id="B31"><mixed-citation xmlns:xlink="http://www.w3.org/1999/xlink" xlink:type="simple">
          <institution xlink:type="simple">IUCN</institution> (<year>2012</year>) IUCN Red List Categories and Criteria: Version 3.1. 2nd edition. IUCN, Gland, Switzerland and Cambridge, UK, iv + 32 pp. <ext-link xlink:type="simple" ext-link-type="uri" xlink:href="http://www.iucnredlist.org/documents/redlist_cats_crit_en.pdf">http://www.iucnredlist.org/documents/redlist_cats_crit_en.pdf</ext-link></mixed-citation></ref><ref id="B68"><mixed-citation xmlns:xlink="http://www.w3.org/1999/xlink" xlink:type="simple">
          <person-group><name name-style="western"><surname>Wilson</surname><given-names>PG</given-names></name><name name-style="western"><surname>O’Brien</surname><given-names>MM</given-names></name><name name-style="western"><surname>Heslewood</surname><given-names>MM</given-names></name><name name-style="western"><surname>Quinn</surname><given-names>CJ</given-names></name></person-group> (<year>2005</year>) <article-title>Relationships within <tp:taxon-name><tp:taxon-name-part taxon-name-part-type="family">Myrtaceae</tp:taxon-name-part></tp:taxon-name> sensu lato based on a matK phylogeny.</article-title> <source>Plant Systematics and Evolution</source> <volume>251</volume>: <fpage>3</fpage>–<lpage>19</lpage>. <ext-link xlink:type="simple" ext-link-type="doi" xlink:href="10.1007/s00606-004-0162-y">https://doi.org/10.1007/s00606-004-0162-y</ext-link></mixed-citation></ref><ref id="B8"><mixed-citation xmlns:xlink="http://www.w3.org/1999/xlink" xlink:type="simple">
          <person-group><name name-style="western"><surname>Blume</surname><given-names>CL</given-names></name></person-group> (<year>1850</year>) Ord. <tp:taxon-name><tp:taxon-name-part taxon-name-part-type="family">Myrtaceae</tp:taxon-name-part></tp:taxon-name>. In: Museum Botanicum Lugduno-Batavum. Tom. I, No. 6-8. E.J. Brill, Leiden, The Netherlands, 83–109, 113–125. <ext-link xlink:type="simple" ext-link-type="uri" xlink:href="http://biodiversitylibrary.org/page/48976315">http://biodiversitylibrary.org/page/48976315</ext-link></mixed-citation></ref><ref id="B44"><mixed-citation xmlns:xlink="http://www.w3.org/1999/xlink" xlink:type="simple">
          <person-group><name name-style="western"><surname>Merrill</surname><given-names>ED</given-names></name><name name-style="western"><surname>Perry</surname><given-names>LM</given-names></name></person-group> (<year>1937</year>) <article-title>Reinstatement and revision of <tp:taxon-name><tp:taxon-name-part taxon-name-part-type="genus">Cleistocalyx</tp:taxon-name-part></tp:taxon-name> Blume (including Acicalyptus A. Gray), a valid genus of the <tp:taxon-name><tp:taxon-name-part taxon-name-part-type="family">Myrtaceae</tp:taxon-name-part></tp:taxon-name>.</article-title> <source>Journal of the Arnold Arboretum</source> <volume>18</volume>: <fpage>322</fpage>–<lpage>343</lpage>. <ext-link xlink:type="simple" ext-link-type="uri" xlink:href="http://biodiversitylibrary.org/page/8103518">http://biodiversitylibrary.org/page/8103518</ext-link></mixed-citation></ref><ref id="B14"><mixed-citation xmlns:xlink="http://www.w3.org/1999/xlink" xlink:type="simple">
          <person-group><name name-style="western"><surname>Chantaranothai</surname><given-names>P</given-names></name><name name-style="western"><surname>Parnell</surname><given-names>J</given-names></name></person-group> (<year>1993</year>) <article-title>New Taxa and Combinations in <tp:taxon-name><tp:taxon-name-part taxon-name-part-type="genus">Cleistocalyx</tp:taxon-name-part></tp:taxon-name> and <tp:taxon-name><tp:taxon-name-part taxon-name-part-type="genus">Syzygium</tp:taxon-name-part></tp:taxon-name> (<tp:taxon-name><tp:taxon-name-part taxon-name-part-type="family">Myrtaceae</tp:taxon-name-part></tp:taxon-name>) in Thailand.</article-title> <source>Kew Bulletin</source> <volume>48</volume>: <fpage>589</fpage>–<lpage>610</lpage>. <ext-link xlink:type="simple" ext-link-type="doi" xlink:href="10.2307/4118723">https://doi.org/10.2307/4118723</ext-link></mixed-citation></ref><ref id="B63"><mixed-citation xmlns:xlink="http://www.w3.org/1999/xlink" xlink:type="simple">
          <person-group><name name-style="western"><surname>Takeuchi</surname><given-names>WN</given-names></name></person-group> (<year>2002</year>) <article-title>Notes and new species in Papuasian <tp:taxon-name><tp:taxon-name-part taxon-name-part-type="genus">Syzygium</tp:taxon-name-part></tp:taxon-name> (<tp:taxon-name><tp:taxon-name-part taxon-name-part-type="family">Myrtaceae</tp:taxon-name-part></tp:taxon-name>).</article-title> <source>Edinburgh Journal of Botany</source> <volume>59</volume>: <fpage>259</fpage>–<lpage>272</lpage>. <ext-link xlink:type="simple" ext-link-type="doi" xlink:href="10.1017/S0960428602000070">https://doi.org/10.1017/S0960428602000070</ext-link></mixed-citation></ref><ref id="B6"><mixed-citation xmlns:xlink="http://www.w3.org/1999/xlink" xlink:type="simple">
          <person-group><name name-style="western"><surname>Biffin</surname><given-names>E</given-names></name><name name-style="western"><surname>Craven</surname><given-names>LA</given-names></name><name name-style="western"><surname>Tuiwawa</surname><given-names>M</given-names></name><name name-style="western"><surname>Crisp</surname><given-names>MD</given-names></name><name name-style="western"><surname>Gadek</surname><given-names>PA</given-names></name></person-group> (<year>2005</year>) <article-title>South Pacific <tp:taxon-name><tp:taxon-name-part taxon-name-part-type="genus">Cleistocalyx</tp:taxon-name-part></tp:taxon-name> Transferred to <tp:taxon-name><tp:taxon-name-part taxon-name-part-type="genus">Syzygium</tp:taxon-name-part></tp:taxon-name> (<tp:taxon-name><tp:taxon-name-part taxon-name-part-type="family">Myrtaceae</tp:taxon-name-part></tp:taxon-name>).</article-title> <source>Blumea - Biodiversity, Evolution and Biogeography of Plants</source> <volume>50</volume>: <fpage>383</fpage>–<lpage>388</lpage>. <ext-link xlink:type="simple" ext-link-type="doi" xlink:href="10.3767/000651905X623058">https://doi.org/10.3767/000651905X623058</ext-link></mixed-citation></ref><ref id="B15"><mixed-citation xmlns:xlink="http://www.w3.org/1999/xlink" xlink:type="simple">
          <person-group><name name-style="western"><surname>Craven</surname><given-names>LA</given-names></name><name name-style="western"><surname>Biffin</surname><given-names>E</given-names></name></person-group> (<year>2010</year>) <article-title>An infrageneric classification of <tp:taxon-name><tp:taxon-name-part taxon-name-part-type="genus">Syzygium</tp:taxon-name-part></tp:taxon-name> (<tp:taxon-name><tp:taxon-name-part taxon-name-part-type="family">Myrtaceae</tp:taxon-name-part></tp:taxon-name>).</article-title> <source>Blumea - Biodiversity, Evolution and Biogeography of Plants</source> <volume>55</volume>: <fpage>94</fpage>–<lpage>99</lpage>. <ext-link xlink:type="simple" ext-link-type="doi" xlink:href="10.3767/000651910X499303">https://doi.org/10.3767/000651910X499303</ext-link></mixed-citation></ref><ref id="B16"><mixed-citation xmlns:xlink="http://www.w3.org/1999/xlink" xlink:type="simple">
          <person-group><name name-style="western"><surname>Craven</surname><given-names>LA</given-names></name><name name-style="western"><surname>Biffin</surname><given-names>E</given-names></name><name name-style="western"><surname>Ashton</surname><given-names>PS</given-names></name></person-group> (<year>2006</year>) <article-title><tp:taxon-name><tp:taxon-name-part taxon-name-part-type="genus">Acmena</tp:taxon-name-part></tp:taxon-name>, Acmenosperma, <tp:taxon-name><tp:taxon-name-part taxon-name-part-type="genus">Cleistocalyx</tp:taxon-name-part></tp:taxon-name>, Piliocalyx and Waterhousea Formally Transferred to <tp:taxon-name><tp:taxon-name-part taxon-name-part-type="genus">Syzygium</tp:taxon-name-part></tp:taxon-name> (<tp:taxon-name><tp:taxon-name-part taxon-name-part-type="family">Myrtaceae</tp:taxon-name-part></tp:taxon-name>).</article-title> <source>Blumea - Biodiversity, Evolution and Biogeography of Plants</source> <volume>51</volume>: <fpage>131</fpage>–<lpage>142</lpage>. <ext-link xlink:type="simple" ext-link-type="doi" xlink:href="10.3767/000651906X622382">https://doi.org/10.3767/000651906X622382</ext-link></mixed-citation></ref><ref id="B30"><mixed-citation xmlns:xlink="http://www.w3.org/1999/xlink" xlink:type="simple">
          <person-group><name name-style="western"><surname>Hyland</surname><given-names>BP</given-names></name></person-group> (<year>1983</year>) <article-title>A Revision of <tp:taxon-name><tp:taxon-name-part taxon-name-part-type="genus">Syzygium</tp:taxon-name-part></tp:taxon-name> and Allied Genera (<tp:taxon-name><tp:taxon-name-part taxon-name-part-type="family">Myrtaceae</tp:taxon-name-part></tp:taxon-name>) in Australia.</article-title> <source>Australian Journal of Botany Supplementary Series</source> <volume>13</volume>: <fpage>1</fpage>–<lpage>164</lpage>. <ext-link xlink:type="simple" ext-link-type="doi" xlink:href="10.1071/BT8309001">https://doi.org/10.1071/BT8309001</ext-link></mixed-citation></ref><ref id="B43"><mixed-citation xmlns:xlink="http://www.w3.org/1999/xlink" xlink:type="simple">
          <person-group><name name-style="western"><surname>Merrill</surname><given-names>ED</given-names></name></person-group> (<year>1951</year>) <article-title>Readjustments in the Nomenclature of Philippine <tp:taxon-name><tp:taxon-name-part taxon-name-part-type="genus">Eugenia</tp:taxon-name-part></tp:taxon-name> Species.</article-title> <source>The Philippine Journal of Science</source> <volume>79</volume>: <fpage>351</fpage>–<lpage>430</lpage>.</mixed-citation></ref></ref-list></tp:taxon-treatment>
