# Supplementary material for: Five new species of Syzygium (Myrtaceae) from Sulawesi, Indonesia
Source: PhytoKeys. 2017 Jun 15;(81):47–78. doi: 10.3897/phytokeys.81.13488 (PMC5523871; doi:10.3897/phytokeys.81.13488)
Supplement: XML Treatment for Syzygium galanthum [file phytokeys.81.13488-treatment5.xml]

<!DOCTYPE tp:taxon-treatment
  PUBLIC "-//TaxonX//DTD Taxonomic Treatment Publishing DTD v0 20100105//EN" "tax-treatment-NSO.dtd">
<tp:taxon-treatment xmlns:tp="http://www.plazi.org/taxpub"><tp:treatment-meta><kwd-group><label>Taxon classification</label><kwd><named-content xmlns:xlink="http://www.w3.org/1999/xlink" content-type="kingdom">Plantae</named-content></kwd><kwd><named-content xmlns:xlink="http://www.w3.org/1999/xlink" content-type="order">Myrtales</named-content></kwd><kwd><named-content xmlns:xlink="http://www.w3.org/1999/xlink" content-type="family">Myrtaceae</named-content></kwd></kwd-group><mixed-citation publication-type="journal"><person-group><name><surname>Brambach</surname><given-names>Fabian</given-names></name><name><surname>Byng</surname><given-names>James W.</given-names></name><name><surname>Culmsee</surname><given-names>Heike</given-names></name></person-group><article-title>Five new species of <italic><tp:taxon-name><tp:taxon-name-part taxon-name-part-type="genus" reg="Syzygium">Syzygium</tp:taxon-name-part></tp:taxon-name></italic> (<tp:taxon-name><tp:taxon-name-part taxon-name-part-type="family">Myrtaceae</tp:taxon-name-part></tp:taxon-name>) from Sulawesi, Indonesia</article-title><source>PhytoKeys</source><day>15</day><month>6</month><year>2017</year><volume>2017</volume><issue>81</issue><fpage>47</fpage><lpage>78</lpage><pub-id pub-id-type="doi">10.3897/phytokeys.81.13488</pub-id></mixed-citation></tp:treatment-meta><tp:nomenclature><label>5.</label><tp:taxon-name>
            <tp:taxon-name-part taxon-name-part-type="genus" reg="Syzygium">Syzygium</tp:taxon-name-part>
            <tp:taxon-name-part taxon-name-part-type="species" reg="galanthum">galanthum</tp:taxon-name-part>
            <object-id xmlns:xlink="http://www.w3.org/1999/xlink" content-type="ipni" xlink:type="simple">urn:lsid:ipni.org:names:60474725-2</object-id>
          </tp:taxon-name><tp:taxon-authority>Brambach, Byng &amp; Culmsee</tp:taxon-authority><tp:taxon-status xmlns:xlink="http://www.w3.org/1999/xlink" xlink:type="simple">sp. nov.</tp:taxon-status><xref ref-type="fig" rid="F4">Figures 4</xref><xref ref-type="fig" rid="F7">, 7</xref><xref ref-type="fig" rid="F8">, 8</xref><tp:nomenclature-citation-list><tp:nomenclature-citation><tp:taxon-name><tp:taxon-name-part taxon-name-part-type="family">Myrtaceae</tp:taxon-name-part></tp:taxon-name><comment>“ sp. 7” (<xref ref-type="bibr" rid="B18">Culmsee and Pitopang 2009</xref>) </comment></tp:nomenclature-citation></tp:nomenclature-citation-list></tp:nomenclature><tp:treatment-sec sec-type="diagnosis" id="SECID0EAYBG"><title>Diagnosis.</title><p>
            <italic><tp:taxon-name><tp:taxon-name-part taxon-name-part-type="genus" reg="Syzygium">Syzygium</tp:taxon-name-part> <tp:taxon-name-part taxon-name-part-type="species" reg="galanthum">galanthum</tp:taxon-name-part></tp:taxon-name></italic> is similar to <italic><tp:taxon-name><tp:taxon-name-part taxon-name-part-type="genus" reg="Syzygium">Syzygium</tp:taxon-name-part> <tp:taxon-name-part taxon-name-part-type="species" reg="hylochare">hylochare</tp:taxon-name-part></tp:taxon-name></italic> (Diels) <xref ref-type="bibr" rid="B48">Merrill and Perry (1942</xref>, 249) from New Guinea but differs from that species in larger leaves (usually 15–22 vs 8–14 cm long), more slender flowers with longer anthopodia (5–10 vs 3–5 mm) and milky white petals (vs pink or red). It is also similar to the widely cultivated <italic><tp:taxon-name><tp:taxon-name-part taxon-name-part-type="genus" reg="Syzygium">Syzygium</tp:taxon-name-part> <tp:taxon-name-part taxon-name-part-type="species" reg="malaccense">malaccense</tp:taxon-name-part></tp:taxon-name></italic> (L.) Merrill &amp; Perry (1938b, 215) but has subangular (vs clearly angular) and more slender branchlets (2–3 vs 6–8 mm in diameter), smaller, chartaceous leaves (vs coriaceous), more slender inflorescences, more slender flowers with <!--PageBreak--><!--PageBreak-->longer anthopodia (5–10 mm vs 0–5 mm), hypanthia which dry reddish brown with many black glands (vs drying dark brown without conspicuous glands), and creamy-white petals (vs pink or red). Floral formula B1 Bt2 K2:2┼ C4* A∞* Ĝ(2)┼ Vx∞.</p></tp:treatment-sec><tp:treatment-sec sec-type="material" id="SECID0EOZBG"><title>Type.</title><p>INDONESIA. Central Sulawesi (Sulawesi Tengah): <abbrev xmlns:xlink="http://www.w3.org/1999/xlink" content-type="institution" xlink:title="Lore Lindu National Park" id="ABBRID0EUZBG" xlink:type="simple">LLNP</abbrev>, Kab. Poso, Kec. Lore Tengah, 3.5 km NE of Rompo, following road to Katu for 3 km, then following footpath N for 2 km, tree-inventory plot Tarara, <named-content xmlns:xlink="http://www.w3.org/1999/xlink" content-type="dwc:verbatimCoordinates" xlink:type="simple"><named-content content-type="geo-json" specific-use="{&#34;type&#34;:&#34;Point&#34;,&#34;coordinates&#34;:[120.283333,-1.588333]}" id="NCID0E3ZBG" xlink:type="simple">1°35.3'S 120°17.0'E</named-content></named-content>, 1200 m, 29 Nov 2011: <italic>Brambach F, Mangopo H, Firdaus, Faber M, Tiranda R 1316</italic> (flowers; holotype L[L.3962132]!; isotypes BO [BO-1938381]!, CEB, GOET [GOET020017]!, K [K000993484]!).</p></tp:treatment-sec><tp:treatment-sec sec-type="description" id="SECID0ED1BG"><title>Description.</title><p>
            <bold>Trees</bold>, up to 25 m tall, diameter at breast height ≤ 30 cm, trunk straight, ≤ 15 m tall, with buttresses 0.4 m tall, sometimes with stilt roots. Outer <bold>bark</bold> bright- or rusty red, peeling off in thin sheets, inner bark pale or dark red, wood straw or cream-coloured. Young <bold>branchlets</bold> 1–2 × 2–3 mm, subangular, flattened, epidermis olive, drying reddish brown, striate; becoming ± terete, bark (reddish) brown, striate or fissured, later peeling off in small thin sheets.</p><p>
            <bold>Leaves</bold> (sub-)opposite. Petioles 6–18 × 1–3 mm, channelled above, rounded beneath, turning corky, pale brown, drying (reddish) brown. Blades (10–) 12–23 (–26) × (4–) 5.5–7.5 (–9) cm, ratio (1.7–) 2.5–3.2 (–3.5), (narrowly) elliptic or rarely oblanceolate, base acute, obtuse, or rounded, apex acuminate, acumen often recurved, margin flat or revolute; chartaceous, glossy green and often ± bullate above, paler green beneath, drying dull and (greyish or olive) brown above, dull and (yellowish or greyish) brown beneath; pellucid dots scattered or numerous, usually visible on lower surface and sometimes also on upper surface. Midrib channelled above, prominent, rounded, drying pale or reddish brown, striate and with dark gland dots beneath. Secondary vein pairs (6–) 8–10 (–12), 7–25 mm apart, prominulous or not, concolorous with the lamina and usually inconspicuous above, prominent and concolorous with or more reddish than the lamina beneath; intersecondary veins present. Tertiary veins reticulate, lax, prominulous or not, concolorous with the lamina and usually inconspicuous above, prominent and concolorous with or more reddish than the lamina beneath. Inner intramarginal vein 3–8 mm from leaf margin, (strongly) looping; outer intramarginal vein 1–3 mm from leaf margin.</p><p>
            <bold>Inflorescences</bold> axillary on leafless portion of the twigs, often fascicled, lax, (sub-)sessile botryoids or monads, 3–5 cm long, peduncles absent or ≤ 1 cm long, axes angular, drying (reddish) brown with many black gland dots, turning corky at the base, often with conspicuous whitish blisters. Bracts c. 0.5 mm long, early caducous; bracteoles 2 per flower, similar to bracts.</p><p>
            <bold>Flowers</bold> 1–8 per inflorescence, within the inflorescence in monads, 4-merous, only known before anthesis, mature buds 15–25 × 5–7 mm, anthopodium 5–10 (–14) mm long, slender. Hypanthium 7–11 × 5–7 mm, infundibuliform, pale green, drying dark reddish brown, wrinkled, densely black gland-dotted and with conspicuous whitish blisters, hypanthium rim 3 mm long. Calyx lobes 2 × 3–5 (outer) and 3–4 × 5–7 (inner) mm, broadly rounded with thin hyaline margins, greenish white, drying red, sparsely gland-dotted. Petals c. 8 × 6 mm, hood shaped before anthesis, milky white, drying yellowish red, faintly veined and densely pellucid-dotted. Stamens c. 100, filaments <!--PageBreak-->4–10 mm long before anthesis, yellowish green, anthers c. 1 mm long, ovoid or ellipsoid, yellow. Ovary bilocular, locules surrounded by spongy tissue, ovules many per locule, ascending. Style 10 mm long before anthesis, pointed, green.</p><!--PageBreak--><p>
            <bold>Fruits</bold> and <bold>seeds</bold> unknown.</p></tp:treatment-sec><tp:treatment-sec sec-type="etymology" id="SECID0EE2BG"><title>Etymology.</title><p>The species name derives from the Greek <italic>γάλα</italic> (milk) and <italic>άνθος</italic> (flower) and refers to the petals’ milky white colour (Figure <xref ref-type="fig" rid="F7">7g, j</xref>). The colour pattern of the flowers is furthermore similar to the one found in the amaryllidaceous genus <italic><tp:taxon-name><tp:taxon-name-part taxon-name-part-type="genus" reg="Galanthus">Galanthus</tp:taxon-name-part></tp:taxon-name></italic> <xref ref-type="bibr" rid="B38">Linnaeus (1753</xref>, 288).</p></tp:treatment-sec><tp:treatment-sec sec-type="phenology" id="SECID0E42BG"><title>Phenology.</title><p>The type specimen was collected with mature flower buds in late November, suggesting flowering in December.</p></tp:treatment-sec><tp:treatment-sec sec-type="distribution" id="SECID0EC3BG"><title>Distribution and habitat.</title><p>
            <italic><tp:taxon-name><tp:taxon-name-part taxon-name-part-type="genus" reg="Syzygium">Syzygium</tp:taxon-name-part> <tp:taxon-name-part taxon-name-part-type="species" reg="galanthum">galanthum</tp:taxon-name-part></tp:taxon-name></italic> is currently only recorded from <abbrev xmlns:xlink="http://www.w3.org/1999/xlink" content-type="institution" xlink:title="Lore Lindu National Park" id="ABBRID0ET3BG" xlink:type="simple">LLNP</abbrev> in the province of Central Sulawesi (Figure <xref ref-type="fig" rid="F4">4</xref>). There it occurs scattered in undisturbed submontane forest at three localities from 700–1200 m over Sideralic Cambisols and mollic Umbrisols derived from varied parent material. The forests at these localities were dominated by species of <tp:taxon-name><tp:taxon-name-part taxon-name-part-type="family">Fagaceae</tp:taxon-name-part></tp:taxon-name>, <tp:taxon-name><tp:taxon-name-part taxon-name-part-type="family">Lauraceae</tp:taxon-name-part></tp:taxon-name>, <tp:taxon-name><tp:taxon-name-part taxon-name-part-type="family">Moraceae</tp:taxon-name-part></tp:taxon-name>, and <tp:taxon-name><tp:taxon-name-part taxon-name-part-type="family">Sapotaceae</tp:taxon-name-part></tp:taxon-name>, among others.</p></tp:treatment-sec><tp:treatment-sec sec-type="conservation status" id="SECID0EQ4BG"><title>Conservation status.</title><p>
            <italic><tp:taxon-name><tp:taxon-name-part taxon-name-part-type="genus" reg="Syzygium">Syzygium</tp:taxon-name-part> <tp:taxon-name-part taxon-name-part-type="species" reg="galanthum">galanthum</tp:taxon-name-part></tp:taxon-name></italic> has a limited geographical distribution (estimated <abbrev xmlns:xlink="http://www.w3.org/1999/xlink" xlink:title="Extent Of Occurrence" id="ABBRID0EB5BG" xlink:type="simple">EOO</abbrev> 140 km²) and seems to be restricted to submontane forest between 700 and 1200 m. We assume that the estimated <abbrev xmlns:xlink="http://www.w3.org/1999/xlink" xlink:title="Area Of Occupancy" id="ABBRID0EF5BG" xlink:type="simple">AOO</abbrev> of 12 km² is unrealistically low, due to limited collection activities in Central Sulawesi. However, despite being inside the protected <abbrev xmlns:xlink="http://www.w3.org/1999/xlink" content-type="institution" xlink:title="Lore Lindu National Park" id="ABBRID0EJ5BG" xlink:type="simple">LLNP</abbrev>, recent deforestation activities have been detected near one of the collection sites (Pono inventory plot, detected using the Global Forest Change website, <xref ref-type="bibr" rid="B27">Hansen et al. 2013</xref>), possibly related to the establishment of cocoa plantations (Aiyen Tjoa, Tadulako University, personal communication June 2015). Given the ongoing deforestation activities in the species’ narrow geographical range and the recommendation to use a precautionary attitude in conservation assessments (<xref ref-type="bibr" rid="B32">IUCN Standards and Petitions Subcommittee 2014</xref>) we propose a preliminary extinction risk assessment of “Endangered” (EN B1ab(i,ii,iii)).</p></tp:treatment-sec><tp:treatment-sec sec-type="Vernacular name" id="SECID0EW5BG"><title>Vernacular name.</title><p>Tambeanitu (Bahasa Behoa, <italic>Brambach et al. 1316</italic>).</p></tp:treatment-sec><tp:treatment-sec sec-type="notes" id="SECID0E55BG"><title>Notes.</title><p>In the field, <italic><tp:taxon-name><tp:taxon-name-part taxon-name-part-type="genus" reg="Syzygium">S.</tp:taxon-name-part> <tp:taxon-name-part taxon-name-part-type="species" reg="galanthum">galanthum</tp:taxon-name-part></tp:taxon-name></italic> can be recognised by the leaves with corky petioles and rather few, ± arching secondary veins. Similar corky petioles occur in <italic><tp:taxon-name><tp:taxon-name-part taxon-name-part-type="genus" reg="Syzygium">S.</tp:taxon-name-part> <tp:taxon-name-part taxon-name-part-type="species" reg="peregrinum">peregrinum</tp:taxon-name-part></tp:taxon-name></italic> (Blume) Merrill &amp; Perry (1939, 154) from Borneo and the Southern Philippines. A peculiarity is the presence of white blisters on the inflorescence axes and flowers of dried material (Figure <xref ref-type="fig" rid="F7">7h, k</xref>). These blisters were not observed in fresh state and must have appeared during the drying process.</p><p>It appears that there is a group of morphologically similar species in Malesia, all characterised by pale-drying leaves with rather few secondary veins, inflorescences below the leaves, and medium-sized to large, showy, infundibuliform flowers with short or long anthopodia and either white or red/pink petals and stamens: e.g. <italic><tp:taxon-name><tp:taxon-name-part taxon-name-part-type="genus" reg="Syzygium">S.</tp:taxon-name-part> <tp:taxon-name-part taxon-name-part-type="species" reg="iliasii">iliasii</tp:taxon-name-part></tp:taxon-name></italic> <xref ref-type="bibr" rid="B2">Ashton (2011</xref>, 222) from Borneo, <italic><tp:taxon-name><tp:taxon-name-part taxon-name-part-type="genus" reg="Syzygium">S.</tp:taxon-name-part> <tp:taxon-name-part taxon-name-part-type="species" reg="galanthum">galanthum</tp:taxon-name-part></tp:taxon-name></italic> and several unnamed collections from Sulawesi, <italic><tp:taxon-name><tp:taxon-name-part taxon-name-part-type="genus" reg="Syzygium">S.</tp:taxon-name-part> <tp:taxon-name-part taxon-name-part-type="species" reg="hylochare">hylochare</tp:taxon-name-part></tp:taxon-name></italic>, <italic><tp:taxon-name><tp:taxon-name-part taxon-name-part-type="genus" reg="Syzygium">S.</tp:taxon-name-part> <tp:taxon-name-part taxon-name-part-type="species" reg="laqueatum">laqueatum</tp:taxon-name-part></tp:taxon-name></italic> Merrill &amp; Perry (1942, 257), and <italic><tp:taxon-name><tp:taxon-name-part taxon-name-part-type="genus" reg="Syzygium">S.</tp:taxon-name-part> <tp:taxon-name-part taxon-name-part-type="species" reg="phaeostictum">phaeostictum</tp:taxon-name-part></tp:taxon-name></italic> from New Guinea and possibly the Maluku Islands, and the widely cultivated <italic><tp:taxon-name><tp:taxon-name-part taxon-name-part-type="genus" reg="Syzygium">S.</tp:taxon-name-part> <tp:taxon-name-part taxon-name-part-type="species" reg="malaccense">malaccense</tp:taxon-name-part></tp:taxon-name></italic> with unknown geographical origin. As can be seen from material in L, the assignation of specimens to these species has not been consistent in the past and specific limits in the group need to be critically revised.</p></tp:treatment-sec><tp:treatment-sec sec-type="material" id="SECID0EHCAI"><title>Additional specimens examined</title><p>
            <bold>(Paratypes). INDONESIA. Central Sulawesi (Sulawesi Tengah), <abbrev xmlns:xlink="http://www.w3.org/1999/xlink" content-type="institution" xlink:title="Lore Lindu National Park" id="ABBRID0EPCAI" xlink:type="simple">LLNP</abbrev></bold>: Kab. Poso, Kec. Lore Tengah, 3.5 km NE of Rompo, <!--PageBreak-->following road to Katu for 3 km, then following footpath N for 2 km, tree-inventory plot Tarara, <named-content xmlns:xlink="http://www.w3.org/1999/xlink" content-type="dwc:verbatimCoordinates" xlink:type="simple"><named-content content-type="geo-json" specific-use="{&#34;type&#34;:&#34;Point&#34;,&#34;coordinates&#34;:[120.283333,-1.588333]}" id="NCID0EZCAI" xlink:type="simple">1°35.3'S 120°17.0'E</named-content></named-content>, 1200 m, 22 Nov 2011: <italic>Brambach F, Mangopo H, Firdaus, Faber M, Tiranda R 1047</italic> (sterile; BO [BO-1938446]!, CEB, GOET [GOET020018]!) &amp; <italic>1083</italic> (sterile; BO [BO-1938445]!,CEB, L!) &amp; <italic>1290</italic> (sterile; BO [BO-1938444]!, CEB, K [K000993485]!).</p><p>Kab. Sigi, Kec. Kulawi, 2.4 km ENE of Toro, NE edge of Pono Valley, tree-inventory plot Pono, <named-content xmlns:xlink="http://www.w3.org/1999/xlink" content-type="dwc:verbatimCoordinates" xlink:type="simple"><named-content content-type="geo-json" specific-use="{&#34;type&#34;:&#34;Point&#34;,&#34;coordinates&#34;:[120.056667,-1.495000]}" id="NCID0EJDAI" xlink:type="simple">1°29.7'S, 120°03.4'E</named-content></named-content>, 1050 m, 16 Aug 2006: <italic>Culmsee 537</italic> (sterile; CEB, K [K000993492]!) &amp; <italic>890</italic> (sterile; BO [BO-1938448]!, CEB); ibid. loco, Jul 2007: <italic>Culmsee r497</italic> (sterile; BO [BO-1938449]!, CEB, GOET [GOET020019]! , L!).</p><p>Kab. Sigi, Kec. Kulawi Selatan, 4 km ENE of Watukilo, 400 m N of Mboe River, tree-inventory plot Rantena, <named-content xmlns:xlink="http://www.w3.org/1999/xlink" content-type="dwc:verbatimCoordinates" xlink:type="simple"><named-content content-type="geo-json" specific-use="{&#34;type&#34;:&#34;Point&#34;,&#34;coordinates&#34;:[120.075000,-1.603333]}" id="NCID0EZDAI" xlink:type="simple">1°36.2'S, 120°04.5'E</named-content></named-content>, 700 m, 17–26 Jun 2011: <italic>Brambach F, Mangopo H, Firdaus, Faber M, Tiranda R 0533</italic> (sterile; BO [BO-1938447]!, CEB, L!).</p><fig id="F6" position="float" orientation="portrait"><label>Figure 6.</label><caption><p>
          <italic><tp:taxon-name><tp:taxon-name-part taxon-name-part-type="genus" reg="Syzygium">Syzygium</tp:taxon-name-part> <tp:taxon-name-part taxon-name-part-type="species" reg="eymae">eymae</tp:taxon-name-part></tp:taxon-name></italic>: <bold>a</bold> leafy twig <bold>b</bold> flower after shedding of calyx and stamens <bold>c</bold> closed pyriform flower, calyptrate calyx with minute apical opening. All drawings from isotype (L) <italic>Eyma 3624</italic>.</p></caption><graphic xmlns:xlink="http://www.w3.org/1999/xlink" xlink:href="phytokeys-81-047-g006.jpg" position="float" orientation="portrait" xlink:type="simple" id="oo_140633.jpg"/></fig><fig id="F7" position="float" orientation="portrait"><label>Figure 7.</label><caption><p>Morphological characters of <italic><tp:taxon-name><tp:taxon-name-part taxon-name-part-type="genus" reg="Syzygium">Syzygium</tp:taxon-name-part> <tp:taxon-name-part taxon-name-part-type="species" reg="galanthum">galanthum</tp:taxon-name-part></tp:taxon-name></italic>. <bold>a</bold> trunk, c. 15 m tall <bold>b</bold> upper side of leaves <bold>c</bold> branchlet tip with smooth younger petioles <bold>d</bold> older corky petioles <bold>e</bold> underside of leaf <bold>f</bold> bark slash <bold>g</bold> mature flower buds in fresh state <bold>h</bold> dried mature flower bud with apical part of inflorescence axis and white blister on the anthopodium <bold>i</bold> longitudinal section of mature flower bud in dried state <bold>j</bold> branch with mature flower buds below the leaves <bold>k</bold> detail of dried, fascicled inflorescences. <bold>a–b</bold> and <bold>f–k</bold> type collection <italic>Brambach et al. 1316</italic> <bold>c</bold> and <bold>e</bold> <italic>Brambach et al. 1083</italic> <bold>d</bold> <italic>Brambach et al. 1047</italic>. All scale bars: 1 cm.</p></caption><graphic xmlns:xlink="http://www.w3.org/1999/xlink" xlink:href="phytokeys-81-047-g007.jpg" position="float" orientation="portrait" xlink:type="simple" id="oo_140634.jpg"/></fig><fig id="F8" position="float" orientation="portrait"><label>Figure 8.</label><caption><p>Leaves of all new species described. Variation of <italic><tp:taxon-name><tp:taxon-name-part taxon-name-part-type="genus" reg="Syzygium">Syzygium</tp:taxon-name-part> <tp:taxon-name-part taxon-name-part-type="species" reg="balgooyi">balgooyi</tp:taxon-name-part></tp:taxon-name></italic> (<bold>a–e</bold>), <italic><tp:taxon-name><tp:taxon-name-part taxon-name-part-type="genus" reg="Syzygium">S.</tp:taxon-name-part> <tp:taxon-name-part taxon-name-part-type="species" reg="contiguum">contiguum</tp:taxon-name-part></tp:taxon-name></italic> (<bold>f</bold>), <italic><tp:taxon-name><tp:taxon-name-part taxon-name-part-type="genus" reg="Syzygium">S.</tp:taxon-name-part> <tp:taxon-name-part taxon-name-part-type="species" reg="devogelii">devogelii</tp:taxon-name-part></tp:taxon-name></italic> (<bold>g</bold>), <italic><tp:taxon-name><tp:taxon-name-part taxon-name-part-type="genus" reg="Syzygium">S.</tp:taxon-name-part> <tp:taxon-name-part taxon-name-part-type="species" reg="eymae">eymae</tp:taxon-name-part></tp:taxon-name></italic> (<bold>h</bold>), and <italic><tp:taxon-name><tp:taxon-name-part taxon-name-part-type="genus" reg="Syzygium">S.</tp:taxon-name-part> <tp:taxon-name-part taxon-name-part-type="species" reg="galanthum">galanthum</tp:taxon-name-part></tp:taxon-name></italic> (<bold>i</bold>). <bold>a</bold> <italic>Brambach et al. 0283</italic> <bold>b</bold> <italic>Brambach et al. 0681</italic> <bold>c</bold> <italic>Brambach et al. 1333</italic> <bold>d</bold> <italic>de Vogel 5413</italic> [L.2517563] <bold>e</bold> <italic>Culmsee r2162</italic> <bold>f</bold> <italic>Culmsee r463</italic> <bold>g</bold> <italic>Brambach et al. 0818</italic> <bold>h</bold> <italic>Eyma 3624</italic> [L.2535689] <bold>i</bold> <italic>Brambach et al. 0533</italic>. Scale bar: 10 cm, valid for all leaves.</p></caption><graphic xmlns:xlink="http://www.w3.org/1999/xlink" xlink:href="phytokeys-81-047-g008.jpg" position="float" orientation="portrait" xlink:type="simple" id="oo_140635.jpg"/></fig></tp:treatment-sec><tp:treatment-sec><!--Section generated to contain objects referenced in tp:taxon-treatment.--><fig id="F4" position="float" orientation="portrait"><label>Figure 4.</label><caption><p>Distribution map of four species of <italic><tp:taxon-name><tp:taxon-name-part taxon-name-part-type="genus" reg="Syzygium">Syzygium</tp:taxon-name-part></tp:taxon-name></italic> in Central Sulawesi: <italic><tp:taxon-name><tp:taxon-name-part taxon-name-part-type="genus" reg="Syzygium">Syzygium</tp:taxon-name-part> <tp:taxon-name-part taxon-name-part-type="species" reg="contiguum">contiguum</tp:taxon-name-part></tp:taxon-name></italic> (orange diamonds), <italic><tp:taxon-name><tp:taxon-name-part taxon-name-part-type="genus" reg="Syzygium">S.</tp:taxon-name-part> <tp:taxon-name-part taxon-name-part-type="species" reg="devogelii">devogelii</tp:taxon-name-part></tp:taxon-name></italic> (yellow dots), <italic><tp:taxon-name><tp:taxon-name-part taxon-name-part-type="genus" reg="Syzygium">S.</tp:taxon-name-part> <tp:taxon-name-part taxon-name-part-type="species" reg="eymae">eymae</tp:taxon-name-part></tp:taxon-name></italic> (light blue square), and <italic><tp:taxon-name><tp:taxon-name-part taxon-name-part-type="genus" reg="Syzygium">S.</tp:taxon-name-part> <tp:taxon-name-part taxon-name-part-type="species" reg="galanthum">galanthum</tp:taxon-name-part></tp:taxon-name></italic> (green triangles). Lore Lindu National Park is indicated by a black line. Map created with QGIS (<xref ref-type="bibr" rid="B54">QGIS Development Team 2016</xref>) using the digital elevation model of <xref ref-type="bibr" rid="B34">Jarvis et al. (2008)</xref>.</p></caption><graphic xmlns:xlink="http://www.w3.org/1999/xlink" xlink:href="phytokeys-81-047-g004.jpg" position="float" orientation="portrait" xlink:type="simple" id="oo_140631.jpg"/></fig></tp:treatment-sec><ref-list><ref id="B54"><mixed-citation xmlns:xlink="http://www.w3.org/1999/xlink" xlink:type="simple">
          <institution xlink:type="simple">QGIS Development Team</institution> (<year>2016</year>) QGIS Geographic Information System. Version 2.14.2-Essen. Open Source Geospatial Foundation Project. <ext-link xlink:type="simple" ext-link-type="uri" xlink:href="http://www.qgis.org">http://www.qgis.org</ext-link> [December 15, 2016]</mixed-citation></ref><ref id="B34"><mixed-citation xmlns:xlink="http://www.w3.org/1999/xlink" xlink:type="simple">
          <person-group><name name-style="western"><surname>Jarvis</surname><given-names>A</given-names></name><name name-style="western"><surname>Reuter</surname><given-names>HI</given-names></name><name name-style="western"><surname>Nelson</surname><given-names>A</given-names></name><name name-style="western"><surname>Guevara</surname><given-names>E</given-names></name></person-group> (<year>2008</year>) Hole-filled SRTM for the globe, Version 4. <ext-link xlink:type="simple" ext-link-type="uri" xlink:href="http://srtm.csi.cgiar.org">http://srtm.csi.cgiar.org</ext-link> [November 5, 2015]</mixed-citation></ref><ref id="B18"><mixed-citation xmlns:xlink="http://www.w3.org/1999/xlink" xlink:type="simple">
          <person-group><name name-style="western"><surname>Culmsee</surname><given-names>H</given-names></name><name name-style="western"><surname>Pitopang</surname><given-names>R</given-names></name></person-group> (<year>2009</year>) <article-title>Tree diversity in sub-montane and lower montane primary rain forests in Central Sulawesi.</article-title> <source>Blumea - Biodiversity, Evolution and Biogeography of Plants</source> <volume>54</volume>: <fpage>119</fpage>–<lpage>123</lpage>. <ext-link xlink:type="simple" ext-link-type="doi" xlink:href="10.3767/000651909X475473">https://doi.org/10.3767/000651909X475473</ext-link></mixed-citation></ref><ref id="B48"><mixed-citation xmlns:xlink="http://www.w3.org/1999/xlink" xlink:type="simple">
          <person-group><name name-style="western"><surname>Merrill</surname><given-names>ED</given-names></name><name name-style="western"><surname>Perry</surname><given-names>LM</given-names></name></person-group> (<year>1942</year>) <article-title><tp:taxon-name><tp:taxon-name-part taxon-name-part-type="kingdom">Plantae</tp:taxon-name-part></tp:taxon-name> Papuanae Archboldianae, IX.</article-title> <source>Journal of the Arnold Arboretum</source> <volume>23</volume>: <fpage>233</fpage>–<lpage>297</lpage>. <ext-link xlink:type="simple" ext-link-type="uri" xlink:href="http://biodiversitylibrary.org/page/8373583">http://biodiversitylibrary.org/page/8373583</ext-link></mixed-citation></ref><ref id="B38"><mixed-citation xmlns:xlink="http://www.w3.org/1999/xlink" xlink:type="simple">
          <person-group><name name-style="western"><surname>Linnaeus</surname><given-names>C</given-names></name></person-group> (<year>1753</year>) <source>Species plantarum, exhibentes plantas rite cognitas ad genera relatas, cum differentiis specificis, nominibus trivialibus, synonymis selectis, locis natalibus, secundum systema sexuale digestas, Tomus I.</source> <publisher-name>Laurentius Salvius</publisher-name>, <publisher-loc>Holmia [Stockholm]</publisher-loc>, <size units="page">560 pp</size>. <ext-link xlink:type="simple" ext-link-type="doi" xlink:href="10.5962/bhl.title.669">http://dx.doi.org/10.5962/bhl.title.669</ext-link></mixed-citation></ref><ref id="B27"><mixed-citation xmlns:xlink="http://www.w3.org/1999/xlink" xlink:type="simple">
          <person-group><name name-style="western"><surname>Hansen</surname><given-names>MC</given-names></name><name name-style="western"><surname>Potapov</surname><given-names>PV</given-names></name><name name-style="western"><surname>Moore</surname><given-names>R</given-names></name><name name-style="western"><surname>Hancher</surname><given-names>M</given-names></name><name name-style="western"><surname>Turubanova</surname><given-names>SA</given-names></name><name name-style="western"><surname>Tyukavina</surname><given-names>A</given-names></name><name name-style="western"><surname>Thau</surname><given-names>D</given-names></name><name name-style="western"><surname>Stehman</surname><given-names>SV</given-names></name><name name-style="western"><surname>Goetz</surname><given-names>SJ</given-names></name><name name-style="western"><surname>Loveland</surname><given-names>TR</given-names></name><name name-style="western"><surname>Kommareddy</surname><given-names>A</given-names></name><name name-style="western"><surname>Egorov</surname><given-names>A</given-names></name><name name-style="western"><surname>Chini</surname><given-names>L</given-names></name><name name-style="western"><surname>Justice</surname><given-names>CO</given-names></name><name name-style="western"><surname>Townshend</surname><given-names>JRG</given-names></name></person-group> (<year>2013</year>) <article-title>High-Resolution Global Maps of 21st-Century Forest Cover Change.</article-title> <source>Science</source> <volume>342</volume>: <fpage>850</fpage>–<lpage>853</lpage>. <ext-link xlink:type="simple" ext-link-type="doi" xlink:href="10.1126/science.1244693">https://doi.org/10.1126/science.1244693</ext-link></mixed-citation></ref><ref id="B32"><mixed-citation xmlns:xlink="http://www.w3.org/1999/xlink" xlink:type="simple">
          <person-group><name name-style="western"><surname>IUCN</surname><given-names>Standards and Petitions Subcommittee</given-names></name></person-group> (<year>2017</year>) Guidelines for Using the IUCN Red List Categories and Criteria. Version 13. Prepared by the Standards and Petitions Subcommittee. IUCN, 87 pp. <ext-link xlink:type="simple" ext-link-type="uri" xlink:href="http://www.iucnredlist.org/documents/RedListGuidelines.pdf">http://www.iucnredlist.org/documents/RedListGuidelines.pdf</ext-link></mixed-citation></ref><ref id="B2"><mixed-citation xmlns:xlink="http://www.w3.org/1999/xlink" xlink:type="simple">
          <person-group><name name-style="western"><surname>Ashton</surname><given-names>PS</given-names></name></person-group> (<year>2011</year>) <article-title><tp:taxon-name><tp:taxon-name-part taxon-name-part-type="family">Myrtaceae</tp:taxon-name-part></tp:taxon-name> s.l.</article-title> In: <person-group><name name-style="western"><surname>Soepadmo</surname><given-names>E</given-names></name><name name-style="western"><surname>Saw</surname><given-names>LG</given-names></name><name name-style="western"><surname>Chung</surname><given-names>RCK</given-names></name><name name-style="western"><surname>Kiew</surname><given-names>R</given-names></name></person-group> (<role>Eds</role>) <issue-title>Tree Flora of Sabah and Sarawak.</issue-title> <source>Vol. 7. Forest Research Institute Malaysia (FRIM), Sabah Forestry Department, and Sarawak Forestry Department, Selangor, Malaysia</source>, <fpage>87</fpage>–<lpage>330</lpage>.</mixed-citation></ref></ref-list></tp:taxon-treatment>
